# Supplementary material for: Discovering Functional Modules across Diverse Maize Transcriptomes Using COB, the Co-Expression Browser
Source: PLoS One. 2014 Jun 12;9(6):e99193. doi: 10.1371/journal.pone.0099193 (PMC4055606; doi:10.1371/journal.pone.0099193)
Supplement: File S1 — Tables S1-S8. Table S1. Network GO and MapMan annotations. Table S2. Genes in clusters identified in Figure 2. Table S3. Overlap of developmental clusters identified by MCL (vertical axis) and clusters identified in Figure 2 (horizontal axis). Table S4. Overlap of genotype clusters identified by MCL (vertical axis) and global clusters identified in Figure 2 (horizontal axis). Table S5. Gene Ontology enrichments for developmental clusters A, F and genotype cluster M. Table S6. Concordance between clusters with known structural variation and gene expression. Genes in these clusters were analyzed for concordance between the pattern of CNV and the expression profile across all genotypes. Expression values for genotypes that exhibited low CGH signal relative to the B73 reference in more than 50% of the CNV-associated genes in that cluster were evaluated for decreased expression. Each genotype's average expression across the genes in the cluster was compared with the average in other genotypes to using a Z-score measuring the difference from the average genotype for this cluster. The genotypes expression rank relative to all other genotypes is also reported (low rank corresponds to low expression). See materials and methods for more details. Table S7. Gene annotation information for genes connected to su1 in the developmental network. Gene annotation information for direct neighbors of su1 is listed, including GrameneID, classical maize names, locus and orthology information. Table S8. Gene annotation and KN1 Chip-Seq target status for genes in kn1 subnetworks. (ZIP) [file pone.0099193.s005.zip › TableS1.xlsx]

## Sheet: Sheet 1
GO/MapMan Term Name	Significant In	Genotype Z Score	Developmental Z Score	Short Annotation	Long Annotation
GO:0022904	Genotype Only	38.2967	-0.58259	respiratory electron transport chain	A process in which a series of electron carriers operate together to transfer electrons from donors such as NADH and FADH2 to any of several different terminal electron acceptors to generate a transmembrane electrochemical gradient.
GO:0022900	Genotype Only	37.668	0.417285	electron transport chain	A process in which a series of electron carriers operate together to transfer electrons from donors to any of several different terminal electron acceptors to generate a transmembrane electrochemical gradient.
GO:0006119	Genotype Only	25.9332	-0.431737	oxidative phosphorylation	The phosphorylation of ADP to ATP that accompanies the oxidation of a metabolite through the operation of the respiratory chain. Oxidation of compounds establishes a proton gradient across the membrane, providing the energy for ATP synthesis.
GO:0042773	Genotype Only	25.9332	-0.431737	ATP synthesis coupled electron transport	The transfer of electrons through a series of electron donors and acceptors, generating energy that is ultimately used for synthesis of ATP.
GO:0015980	Genotype Only	23.4121	2.14968	energy derivation by oxidation of organic compounds	The chemical reactions and pathways by which a cell derives energy from organic compounds; results in the oxidation of the compounds from which energy is released.
GO:0006006	Genotype Only	10.6237	2.71467	glucose metabolic process	The chemical reactions and pathways involving glucose, the aldohexose gluco-hexose. D-glucose is dextrorotatory and is sometimes known as dextrose; it is an important source of energy for living organisms and is found free as well as combined in homo- and hetero-oligosaccharides and polysaccharides.
GO:0006298	Genotype Only	6.3629	2.6074	mismatch repair	A system for the correction of errors in which an incorrect base, which cannot form hydrogen bonds with the corresponding base in the parent strand, is incorporated into the daughter strand. The mismatch repair system promotes genomic fidelity by repairing base-base mismatches, insertion-deletion loops and heterologies generated during DNA replication and recombination.
GO:0051493	Genotype Only	6.05537	2.20259	regulation of cytoskeleton organization	Any process that modulates the frequency, rate or extent of the formation, arrangement of constituent parts, or disassembly of cytoskeletal structures.
GO:0032271	Genotype Only	6.05537	2.20259	regulation of protein polymerization	Any process that modulates the frequency, rate or extent of the process of creating protein polymers.
GO:0030833	Genotype Only	6.05537	2.20259	regulation of actin filament polymerization	Any process that modulates the frequency, rate or extent of the assembly of actin filaments by the addition of actin monomers to a filament.
GO:0008064	Genotype Only	6.05537	2.20259	regulation of actin polymerization or depolymerization	Any process that modulates the frequency, rate or extent of the assembly or disassembly of actin filaments by the addition or removal of actin monomers from a filament.
GO:0032956	Genotype Only	6.05537	2.20259	regulation of actin cytoskeleton organization	Any process that modulates the frequency, rate or extent of the formation, arrangement of constituent parts, or disassembly of cytoskeletal structures comprising actin filaments and their associated proteins.
GO:0043254	Genotype Only	6.05537	2.20259	regulation of protein complex assembly	Any process that modulates the frequency, rate or extent of protein complex assembly.
GO:0044087	Genotype Only	6.05537	2.20259	regulation of cellular component biogenesis	Any process that modulates the frequency, rate or extent of cellular component biogenesis, a process that results in the biosynthesis of constituent macromolecules, assembly, and arrangement of constituent parts of a cellular component.
GO:0032970	Genotype Only	6.05537	2.20259	regulation of actin filament-based process	Any process that modulates the frequency, rate or extent of any cellular process that depends upon or alters the actin cytoskeleton.
GO:0030832	Genotype Only	6.05537	2.20259	regulation of actin filament length	Any process that controls the length of actin filaments in a cell.
GO:0071267	Genotype Only	6.01569	1.92932	L-methionine salvage	Any process that generates L-methionine from derivatives of it, without de novo synthesis.
GO:0071265	Genotype Only	6.01569	1.92932	L-methionine biosynthetic process	The chemical reactions and pathways resulting in the formation of L-methionine, the L-enantiomer of (2S)-2-amino-4-(methylsulfanyl)butanoic acid.
GO:0043102	Genotype Only	6.01569	1.92932	amino acid salvage	Any process which produces an amino acid from derivatives of it, without de novo synthesis.
GO:0019509	Genotype Only	6.01569	1.92932	L-methionine salvage from methylthioadenosine	The generation of L-methionine (2-amino-4-(methylthio)butanoic acid) from methylthioadenosine.
GO:0030041	Genotype Only	6.00076	2.98712	actin filament polymerization	Assembly of actin filaments by the addition of actin monomers to a filament.
GO:0007015	Genotype Only	6.00076	1.11093	actin filament organization	A process that is carried out at the cellular level which results in the assembly, arrangement of constituent parts, or disassembly of cytoskeletal structures comprising actin filaments. Includes processes that control the spatial distribution of actin filaments, such as organizing filaments into meshworks, bundles, or other structures, as by cross-linking.
GO:0008154	Genotype Only	6.00076	1.11093	actin polymerization or depolymerization	Assembly or disassembly of actin filaments by the addition or removal of actin monomers from a filament.
GO:0006555	Genotype Only	5.75722	0.0379588	methionine metabolic process	The chemical reactions and pathways involving methionine (2-amino-4-(methylthio)butanoic acid), a sulfur-containing, essential amino acid found in peptide linkage in proteins.
GO:0009607	Genotype Only	5.56236	0.933178	response to biotic stimulus	Any process that results in a change in state or activity of a cell or an organism (in terms of movement, secretion, enzyme production, gene expression, etc.) as a result of a biotic stimulus, a stimulus caused or produced by a living organism.
GO:0030258	Genotype Only	5.17878	2.29462	lipid modification	The covalent alteration of one or more fatty acids in a lipid, resulting in a change in the properties of the lipid.
GO:0046854	Genotype Only	5.14532	1.92264	phosphatidylinositol phosphorylation	The process of introducing one or more phosphate groups into a phosphatidylinositol.
GO:0046834	Genotype Only	5.14532	1.92264	lipid phosphorylation	The process of introducing one or more phosphate groups into a lipid, any member of a group of substances soluble in lipid solvents but only sparingly soluble in aqueous solvents.
13.1.3.6.1.2	Genotype Only	28.3553	2.35375	amino acid metabolism.synthesis.aspartate family.misc.homoserine.aspartate semialdehyde dehydrogenase	highly similar to 503AT1G14810| Symbols: | semialdehyde dehydrogenase family protein | chr1:5102679-5104628 REVERSEhighly similar to 503UniRef90_Q8VYI4cluster: at1g14810/f10b6_6; n=2; arabidopsis thaliana|rep: at1g14810/f10b6_6 - arabidopsis thaliana mouse-ear cress seq=cdna; coord=5:6435187..6442624:-1; parent_gene=GRMZM2G076885
34.4	Genotype Only	24.1695	-0.0980771	transport.nitrate	weakly similar to 123AT5G50200| Symbols: ATNRT3.1, NRT3.1, WR3 | WR3 WOUND-RESPONSIVE 3; nitrate transmembrane transporter | chr5:20453838-20454761 FORWARDmoderately similar to 312UniRef90_Q0VH26cluster: high affinity nitrate transporter; n=1; zea mays|rep: high affinity nitrate transporter - zea mays maize seq=cdna; coord=5:179947995..179949222:-1; parent_gene=GRMZM2G179294
13.2.7	Genotype Only	21.0661	0	amino acid metabolism.degradation.histidine	highly similar to 673AT1G43710| Symbols: EMB1075 | EMB1075 EMBRYO DEFECTIVE 1075; carboxy-lyase | chr1:16488974-16490738 REVERSEhighly similar to 729UniRef90_A2X5T7cluster: putative uncharacterized protein; n=2; oryza sativa|rep: putative uncharacterized protein - oryza sativa subsp. indica rice seq=cdna; coord=4:111425250..111427214:1; parent_gene=AC217811.3_FG003
35.1.1019	Genotype Only	19.1615	1.56769	not assigned.no ontology
16.2.1.1010	Genotype Only	11.5375	0.625499	secondary metabolism.phenylpropanoids.lignin biosynthesis
17.1.1.1001	Genotype Only	9.09459	2.96795	hormone metabolism.abscisic acid.synthesis-degradation
3.1.1	Genotype Only	8.92821	2.61508	minor CHO metabolism.raffinose family.galactinol synthases
34.99	Genotype Only	7.79948	1.23062	transport.misc	moderately similar to 415AT2G35260| Symbols: | similar to unknown protein [Arabidopsis thaliana] TAIR:AT4G17840.1; similar to hypothetical protein [Vitis vinifera] GB:CAN74782.1; similar to unnamed protein product [Vitis vinifera] GB:CAO63413.1 | chr2:14856721-14858680 FORWARDmoderately similar to 489UniRef90_A2XBF1cluster: putative uncharacterized protein; n=2; oryza sativa|rep: putative unchara…
19.32	Genotype Only	7.16132	1.87895	tetrapyrrole synthesis.sirohydrochlorin ferrochelatase
29.2.7.1.17	Genotype Only	7.06088	0.518073	protein.synthesis.transfer RNA.nucleus.tRNA-Thr
10.5.1	Genotype Only	6.79385	2.07798	cell wall.cell wall proteins.AGPs	moderately similar to 347AT3G46550| Symbols: SOS5 | SOS5 SALT OVERLY SENSITIVE 5 | chr3:17147597-17148859 REVERSEhighly similar to 592UniRef90_Q5N9U4cluster: endosperm specific protein-like; n=3; oryza sativa|rep: endosperm specific protein-like - oryza sativa subsp. japonica rice seq=cdna; coord=8:167646888..167648582:1; parent_gene=GRMZM2G035933
16.4.2	Genotype Only	6.66285	0.79674	secondary metabolism.N misc.betaine	highly similar to 792AT3G48170| Symbols: ALDH10A9 | ALDH10A9 Aldehyde dehydrogenase 10A9; 3-chloroallyl aldehyde dehydrogenase | chr3:17797275-17800903 REVERSEhighly similar to 931BADH_ORYSAhighly similar to 931UniRef90_O24174cluster: betaine aldehyde dehydrogenase; n=3; oryza sativa japonica cultivar-group|rep: betaine aldehyde dehydrogenase - oryza sativa subsp. japonica rice seq=cdna; coord=10…
29.5.7	Genotype Only	6.06571	-0.621327	protein.degradation.metalloprotease	weakly similar to 137AT2G26140| Symbols: FTSH4 | FTSH4 FtsH protease 4; ATP-dependent peptidase/ ATPase/ metallopeptidase | chr2:11139017-11142204 REVERSEweakly similar to 183UniRef90_Q8LQJ8cluster: cell division protein ftsh ftsh-like; n=3; oryza sativa|rep: cell division protein ftsh ftsh-like - oryza sativa subsp. japonica rice seq=cdna; coord=8:137829601..137837134:-1; parent_gene=GRMZM2G0967…
16.8.1.1	Genotype Only	5.91916	0	secondary metabolism.flavonoids.anthocyanins.leucocyanidin oxygenase
17.3.1.1004	Genotype Only	5.71089	1.36823	hormone metabolism.brassinosteroid.synthesis-degradation
1.1.5	Genotype Only	5.49429	1.6846	PS.lightreaction.other electron carrier ox/red
35.1.13	Genotype Only	5.29861	0.315595	not assigned.no ontology.SET domain-containing protein
29.2.1.1.3.2.4	Genotype Only	5.08225	0	protein.synthesis.ribosomal protein.prokaryotic.unknown organellar.50S subunit.L4
29.2.6	Genotype Only	5.0551	0	protein.synthesis.ribosomal RNA
GO:0071702	Developmental Only	1.84929	30.9844	organic substance transport	The directed movement of organic substances into, out of or within a cell, or between cells, or within a multicellular organism by means of some agent such as a transporter or pore. An organic substance is a molecular entity that contains carbon.
GO:0043632	Developmental Only	2.28592	26.4472	modification-dependent macromolecule catabolic process	The chemical reactions and pathways resulting in the breakdown of a macromolecule, initiated by covalent modification of the target molecule.
GO:0044257	Developmental Only	2.28592	26.4472	cellular protein catabolic process	The chemical reactions and pathways resulting in the breakdown of a protein by individual cells.
GO:0006511	Developmental Only	2.28592	26.4472	ubiquitin-dependent protein catabolic process	The chemical reactions and pathways resulting in the breakdown of a protein or peptide by hydrolysis of its peptide bonds, initiated by the covalent attachment of a ubiquitin group, or multiple ubiquitin groups, to the protein.
GO:0019941	Developmental Only	2.28592	26.4472	modification-dependent protein catabolic process	The chemical reactions and pathways resulting in the breakdown of a protein or peptide by hydrolysis of its peptide bonds, initiated by the covalent modification of the target protein.
GO:0051603	Developmental Only	2.28592	26.4472	proteolysis involved in cellular protein catabolic process	The hydrolysis of a peptide bond or bonds within a protein as part of the chemical reactions and pathways resulting in the breakdown of a protein by individual cells.
GO:0044265	Developmental Only	2.33295	25.7527	cellular macromolecule catabolic process	The chemical reactions and pathways resulting in the breakdown of a macromolecule, any large molecule including proteins, nucleic acids and carbohydrates, as carried out by individual cells.
GO:0046942	Developmental Only	2.95214	22.8053	carboxylic acid transport	The directed movement of carboxylic acids into, out of or within a cell, or between cells, by means of some agent such as a transporter or pore. Carboxylic acids are organic acids containing one or more carboxyl (COOH) groups or anions (COO-).
GO:0015849	Developmental Only	2.95214	22.8053	organic acid transport	The directed movement of organic acids, any acidic compound containing carbon in covalent linkage, into, out of or within a cell, or between cells, by means of some agent such as a transporter or pore.
GO:0071555	Developmental Only	2.9983	21.4117	cell wall organization	A process that results in the assembly, arrangement of constituent parts, or disassembly of the cell wall, the rigid or semi-rigid envelope lying outside the cell membrane of plant, fungal and most prokaryotic cells, maintaining their shape and protecting them from osmotic lysis.
GO:0051186	Developmental Only	2.33797	21.1132	cofactor metabolic process	The chemical reactions and pathways involving a cofactor, a substance that is required for the activity of an enzyme or other protein. Cofactors may be inorganic, such as the metal atoms zinc, iron, and copper in certain forms, or organic, in which case they are referred to as coenzymes. Cofactors may either be bound tightly to active sites or bind loosely with the substrate.
GO:0006559	Developmental Only	2.11686	17.7182	L-phenylalanine catabolic process	The chemical reactions and pathways resulting in the breakdown of phenylalanine, 2-amino-3-phenylpropanoic acid.
GO:0009074	Developmental Only	2.11686	17.7182	aromatic amino acid family catabolic process	The chemical reactions and pathways resulting in the breakdown of aromatic amino acid family, amino acids with aromatic ring (phenylalanine, tyrosine, tryptophan).
GO:0009082	Developmental Only	1.45674	16.594	branched chain family amino acid biosynthetic process	The chemical reactions and pathways resulting in the formation of amino acids containing a branched carbon skeleton, comprising isoleucine, leucine and valine.
GO:0042545	Developmental Only	2.54405	16.2604	cell wall modification	The series of events leading to chemical and structural alterations of an existing cell wall that can result in loosening, increased extensibility or disassembly.
GO:0051169	Developmental Only	0.898529	15.7252	nuclear transport	The directed movement of substances into, out of, or within the nucleus.
GO:0006913	Developmental Only	0.898529	15.7252	nucleocytoplasmic transport	The directed movement of molecules between the nucleus and the cytoplasm.
GO:0006888	Developmental Only	1.75955	14.8303	ER to Golgi vesicle-mediated transport	The directed movement of substances from the endoplasmic reticulum (ER) to the Golgi, mediated by COP II vesicles. Small COP II coated vesicles form from the ER and then fuse directly with the cis-Golgi. Larger structures are transported along microtubules to the cis-Golgi.
GO:0070882	Developmental Only	2.41561	14.3375	cellular cell wall organization or biogenesis	A cellular process that results in the biosynthesis of constituent macromolecules, assembly, arrangement of constituent parts, or disassembly of a cell wall.
GO:0006558	Developmental Only	1.71417	13.844	L-phenylalanine metabolic process	The chemical reactions and pathways involving L-phenylalanine, the L-enantiomer of 2-amino-3-phenylpropanoic acid, i.e. (2S)-2-amino-3-phenylpropanoic acid.
GO:0042493	Developmental Only	1.20403	13.7795	response to drug	Any process that results in a change in state or activity of a cell or an organism (in terms of movement, secretion, enzyme production, gene expression, etc.) as a result of a drug stimulus. A drug is a substance used in the diagnosis, treatment or prevention of a disease.
GO:0006855	Developmental Only	1.20403	13.7795	drug transmembrane transport	The process in which a drug is transported from one side of a membrane to the other by means of some agent such as a transporter or pore.
GO:0015893	Developmental Only	1.20403	13.7795	drug transport	The directed movement of a drug, a substance used in the diagnosis, treatment or prevention of a disease, into, out of or within a cell, or between cells, by means of some agent such as a transporter or pore.
GO:0046395	Developmental Only	2.79463	13.3849	carboxylic acid catabolic process	The chemical reactions and pathways resulting in the breakdown of carboxylic acids, any organic acid containing one or more carboxyl (-COOH) groups.
GO:0016054	Developmental Only	2.79463	13.3849	organic acid catabolic process	The chemical reactions and pathways resulting in the breakdown of organic acids, any acidic compound containing carbon in covalent linkage.
GO:0007047	Developmental Only	0.21293	13.0094	cellular cell wall organization	A process that is carried out at the cellular level which results in the assembly, arrangement of constituent parts, or disassembly of the cell wall, the rigid or semi-rigid envelope lying outside the cell membrane of plant, fungal and most prokaryotic cells, maintaining their shape and protecting them from osmotic lysis.
GO:0045229	Developmental Only	0.21293	12.7573	external encapsulating structure organization	A process that is carried out at the cellular level which results in the assembly, arrangement of constituent parts, or disassembly of external structures that lie outside the plasma membrane and surround the entire cell.
GO:0006505	Developmental Only	2.6547	12.5471	GPI anchor metabolic process	The chemical reactions and pathways involving glycosylphosphatidylinositol anchors, molecular mechanisms for attaching membrane proteins to the lipid bilayer of cell membranes. Structurally they consist of a molecule of phosphatidylinositol to which is linked, via the C-6 hydroxyl of the inositol, a carbohydrate chain. This chain is in turn linked to the protein through an ethanolamine phosphate …
GO:0007010	Developmental Only	1.52305	12.4044	cytoskeleton organization	A process that is carried out at the cellular level which results in the assembly, arrangement of constituent parts, or disassembly of cytoskeletal structures.
GO:0031163	Developmental Only	2.87538	12.401	metallo-sulfur cluster assembly	The incorporation of a metal and exogenous sulfur into a metallo-sulfur cluster.
GO:0016226	Developmental Only	2.87538	12.401	iron-sulfur cluster assembly	The incorporation of iron and exogenous sulfur into a metallo-sulfur cluster.
GO:0006865	Developmental Only	0.535538	12.308	amino acid transport	The directed movement of amino acids, organic acids containing one or more amino substituents, into, out of or within a cell, or between cells, by means of some agent such as a transporter or pore.
GO:0015837	Developmental Only	0.535538	12.308	amine transport	The directed movement of amines, including polyamines, organic compounds containing one or more amino groups, into, out of or within a cell, or between cells, by means of some agent such as a transporter or pore.
GO:0022403	Developmental Only	2.3143	12.2916	cell cycle phase	A cell cycle process comprising the steps by which a cell progresses through one of the biochemical and morphological phases and events that occur during successive cell replication or nuclear replication events.
GO:0000279	Developmental Only	2.69857	12.2916	M phase	A cell cycle process comprising the steps by which a cell progresses through M phase, the part of the cell cycle comprising nuclear division.
GO:0005976	Developmental Only	1.61524	12.2739	polysaccharide metabolic process	The chemical reactions and pathways involving polysaccharides, a polymer of more than 20 monosaccharide residues joined by glycosidic linkages.
GO:0009698	Developmental Only	2.78034	12.1242	phenylpropanoid metabolic process	The chemical reactions and pathways involving aromatic derivatives of trans-cinnamic acid.
GO:0071705	Developmental Only	-0.0156262	12.0061	nitrogen compound transport	The directed movement of nitrogen-containing compounds into, out of or within a cell, or between cells, by means of some agent such as a transporter or pore.
GO:0006506	Developmental Only	2.67611	11.9573	GPI anchor biosynthetic process	The chemical reactions and pathways resulting in the formation of a glycosylphosphatidylinositol (GPI) anchor that attaches some membrane proteins to the lipid bilayer of the cell membrane. The phosphatidylinositol group is linked via the C-6 hydroxyl residue of inositol to a carbohydrate chain which is itself linked to the protein via an ethanolamine phosphate group, its amino group forming an a…
GO:0006661	Developmental Only	2.67611	11.9573	phosphatidylinositol biosynthetic process	The chemical reactions and pathways resulting in the formation of phosphatidylinositol, any glycophospholipid with its sn-glycerol 3-phosphate residue is esterified to the 1-hydroxyl group of 1D-myo-inositol.
GO:0071669	Developmental Only	0.765398	11.9226	plant-type cell wall organization or biogenesis	A process that results in the biosynthesis of constituent macromolecules, assembly, arrangement of constituent parts, or disassembly of a cellulose- and pectin-containing cell wall.
GO:0009664	Developmental Only	0.765398	11.9226	plant-type cell wall organization	A process that results in the assembly and arrangement of constituent parts of the cellulose and pectin-containing cell wall, or in the disassembly of the cellulose and pectin-containing cell wall. This process is carried out at the cellular level. An example of this process is found in Arabidopsis thaliana.
GO:0009081	Developmental Only	1.67464	11.5574	branched chain family amino acid metabolic process	The chemical reactions and pathways involving amino acids containing a branched carbon skeleton, comprising isoleucine, leucine and valine.
GO:0019637	Developmental Only	2.35781	11.552	organophosphate metabolic process	The chemical reactions and pathways involving organophosphates, any phosphate-containing organic compound.
GO:0009123	Developmental Only	2.92775	11.4703	nucleoside monophosphate metabolic process	The chemical reactions and pathways involving a nucleoside monophosphate, a compound consisting of a nucleobase linked to a deoxyribose or ribose sugar esterified with phosphate on the sugar.
GO:0006835	Developmental Only	1.3469	11.4637	dicarboxylic acid transport	The directed movement of dicarboxylic acids into, out of or within a cell, or between cells, by means of some agent such as a transporter or pore.
GO:0045017	Developmental Only	2.34699	11.3855	glycerolipid biosynthetic process	The chemical reactions and pathways resulting in the formation of glycerolipids, any lipid with a glycerol backbone.
GO:0046474	Developmental Only	2.34699	11.3855	glycerophospholipid biosynthetic process	The chemical reactions and pathways resulting in the formation of glycerophospholipids, any derivative of glycerophosphate that contains at least one O-acyl, O-alkyl, or O-alkenyl group attached to the glycerol residue.
GO:0015696	Developmental Only	-0.554322	11.0035	ammonium transport	The directed movement of ammonium into, out of or within a cell, or between cells, by means of some agent such as a transporter or pore. Ammonium is the cation NH4+ which is formed from N2 by root-nodule bacteria in leguminous plants and is an excretory product in ammonotelic animals.
GO:0015695	Developmental Only	-0.554322	11.0035	organic cation transport	The directed movement of organic cations into, out of or within a cell, or between cells, by means of some agent such as a transporter or pore. Organic cations are atoms or small molecules with a positive charge which contain carbon in covalent linkage.
GO:0072488	Developmental Only	-0.554322	11.0035	ammonium transmembrane transport	The directed movement of ammonium across a membrane by means of some agent such as a transporter or pore. Ammonium is the cation NH4+.
GO:0000278	Developmental Only	2.70826	10.7534	mitotic cell cycle	Progression through the phases of the mitotic cell cycle, the most common eukaryotic cell cycle, which canonically comprises four successive phases called G1, S, G2, and M and includes replication of the genome and the subsequent segregation of chromosomes into daughter cells. In some variant cell cycles nuclear replication or nuclear division may not be followed by cell division, or G1 and G2 ph…
GO:0006350	Developmental Only	0.218297	10.4384	transcription, DNA-dependent	The cellular synthesis of RNA on a template of DNA.
GO:0035725	Developmental Only	1.91912	9.92719	sodium ion transmembrane transport	A process in which a sodium ion is transported from one side of a membrane to the other by means of some agent such as a transporter or pore.
GO:0071436	Developmental Only	1.91912	9.92719	sodium ion export	The directed movement of sodium ions out of a cell or organelle.
GO:0006814	Developmental Only	2.31703	9.87985	sodium ion transport	The directed movement of sodium ions (Na+) into, out of or within a cell, or between cells, by means of some agent such as a transporter or pore.
GO:0019953	Developmental Only	2.25049	9.77471	sexual reproduction	The regular alternation, in the life cycle of haplontic, diplontic and diplohaplontic organisms, of meiosis and fertilization which provides for the production offspring. In diplontic organisms there is a life cycle in which the products of meiosis behave directly as gametes, fusing to form a zygote from which the diploid, or sexually reproductive polyploid, adult organism will develop. In diploh…
GO:0048193	Developmental Only	2.21942	9.48959	Golgi vesicle transport	The directed movement of substances into, out of or within the Golgi apparatus, mediated by vesicles.
GO:0001510	Developmental Only	2.57749	9.40363	RNA methylation	Posttranscriptional addition of a methyl group to either a nucleotide or 2'-O ribose in a polyribonucleotide. Usually uses S-adenosylmethionine as a cofactor.
GO:0006497	Developmental Only	2.09714	9.37159	protein lipidation	The covalent attachment of lipid groups to an amino acid in a protein.
GO:0042158	Developmental Only	2.09714	9.37159	lipoprotein biosynthetic process	The chemical reactions and pathways resulting in the formation of any conjugated, water-soluble protein in which the nonprotein group consists of a lipid or lipids.
GO:0042157	Developmental Only	2.09714	9.37159	lipoprotein metabolic process	The chemical reactions and pathways involving any conjugated, water-soluble protein in which the nonprotein group consists of a lipid or lipids.
GO:0046112	Developmental Only	1.49071	9.00323	nucleobase biosynthetic process	The chemical reactions and pathways resulting in the formation of a nucleobase, a nitrogenous base that is a constituent of a nucleic acid.
GO:0006644	Developmental Only	1.81131	8.86576	phospholipid metabolic process	The chemical reactions and pathways involving phospholipids, any lipid containing phosphoric acid as a mono- or diester.
GO:0009112	Developmental Only	1.29508	8.78897	nucleobase metabolic process	The chemical reactions and pathways involving a nucleobase, a nitrogenous base that is a constituent of a nucleic acid, e.g. the purines: adenine, guanine, hypoxanthine, xanthine and the pyrimidines: cytosine, uracil, thymine.
GO:0006519	Developmental Only	2.71153	8.76758	cellular amino acid metabolic process	The chemical reactions and pathways involving amino acids, carboxylic acids containing one or more amino groups, as carried out by individual cells.
GO:0072528	Developmental Only	0.321266	8.60338	pyrimidine-containing compound biosynthetic process	The chemical reactions and pathways resulting in the formation of a pyrimidine-containing compound, i.e. any compound that contains pyrimidine or a formal derivative thereof.
GO:0022402	Developmental Only	2.74763	8.56182	cell cycle process	A cellular process that is involved in the progression of biochemical and morphological phases and events that occur in a cell during successive cell replication or nuclear replication events.
GO:0008654	Developmental Only	0.542953	8.51525	phospholipid biosynthetic process	The chemical reactions and pathways resulting in the formation of phospholipids, any lipid containing phosphoric acid as a mono- or diester.
GO:0042546	Developmental Only	2.56221	8.34485	cell wall biogenesis	A cellular process that results in the biosynthesis of constituent macromolecules, assembly, and arrangement of constituent parts of a cell wall. Includes biosynthesis of constituent macromolecules, such as proteins and polysaccharides, and those macromolecular modifications that are involved in synthesis or assembly of the cellular component. A cell wall is the rigid or semi-rigid envelope lying…
GO:0072527	Developmental Only	0.414688	8.23466	pyrimidine-containing compound metabolic process	The chemical reactions and pathways involving a pyrimidine-containing compound, i.e. any compound that contains pyrimidine or a formal derivative thereof.
GO:0006465	Developmental Only	2.2253	8.13729	signal peptide processing	The proteolytic removal of a signal peptide from a protein during or after transport to a specific location in the cell.
GO:0051605	Developmental Only	2.2253	8.13729	protein maturation by peptide bond cleavage	The hydrolysis of a peptide bond or bonds within a protein as part of protein maturation, the process leading to the attainment of the full functional capacity of a protein.
GO:0008202	Developmental Only	-0.17184	8.05484	steroid metabolic process	The chemical reactions and pathways involving steroids, compounds with a 1,2,cyclopentanoperhydrophenanthrene nucleus.
GO:0006591	Developmental Only	0.0836128	7.85418	ornithine metabolic process	The chemical reactions and pathways involving ornithine, an amino acid only rarely found in proteins, but which is important in living organisms as an intermediate in the reactions of the urea cycle and in arginine biosynthesis.
GO:0044070	Developmental Only	1.02826	7.82826	regulation of anion transport	Any process that modulates the frequency, rate or extent of the directed movement of anions, atoms or small molecules with a net negative charge into, out of or within a cell, or between cells, by means of some agent such as a transporter or pore.
GO:0045185	Developmental Only	2.82214	7.79054	maintenance of protein location	Any process in which a protein is maintained in a location and prevented from moving elsewhere. These include sequestration, stabilization to prevent transport elsewhere and the active retrieval of proteins that do move away.
GO:0072595	Developmental Only	2.82214	7.79054	maintenance of protein localization to organelle	Any process in which a protein is maintained in a specific location a specific location on or in an organelle, and is prevented from moving elsewhere. Encompasses establishment of localization in the membrane or lumen of a membrane-bounded organelle.
GO:0032507	Developmental Only	2.82214	7.79054	maintenance of protein location in cell	Any process in which a protein is maintained in a specific location within, or in the membrane of, a cell, and is prevented from moving elsewhere.
GO:0006621	Developmental Only	2.82214	7.79054	protein retention in ER lumen	The retention in the endoplasmic reticulum (ER) lumen of soluble resident proteins. Sorting receptors retrieve proteins with ER localization signals, such as KDEL and HDEL sequences or some transmembrane domains, that have escaped to the cis-Golgi network and return them to the ER. Abnormally folded proteins and unassembled subunits are also selectively retained in the ER.
GO:0051235	Developmental Only	2.82214	7.79054	maintenance of location	Any process in which a cell, substance or cellular entity, such as a protein complex or organelle, is maintained in a location and prevented from moving elsewhere.
GO:0051651	Developmental Only	2.82214	7.79054	maintenance of location in cell	Any process in which a substance or cellular entity, such as a protein complex or organelle, is maintained in a specific location within, or in the membrane of, a cell, and is prevented from moving elsewhere.
GO:0035437	Developmental Only	2.82214	7.79054	maintenance of protein localization in endoplasmic reticulum	Any process in which a protein is maintained in the endoplasmic reticulum and prevented from moving elsewhere. These include sequestration within the endoplasmic reticulum, protein stabilization to prevent transport elsewhere and the active retrieval of proteins that escape the endoplasmic reticulum.
GO:0070972	Developmental Only	1.74057	7.70611	protein localization in endoplasmic reticulum	A process in which a protein is transported to, or maintained in, a location within the endoplasmic reticulum.
GO:0006694	Developmental Only	0.490648	7.70196	steroid biosynthetic process	The chemical reactions and pathways resulting in the formation of steroids, compounds with a 1,2,cyclopentanoperhydrophenanthrene nucleus; includes de novo formation and steroid interconversion by modification.
GO:0019856	Developmental Only	0.0854814	7.66072	pyrimidine base biosynthetic process	The chemical reactions and pathways resulting in the formation of pyrimidine bases, 1,3-diazine, organic nitrogenous bases.
GO:0006206	Developmental Only	0.102922	7.57338	pyrimidine base metabolic process	The chemical reactions and pathways involving pyrimidine bases, 1,3-diazine, organic nitrogenous bases.
GO:0009057	Developmental Only	2.10331	7.32422	macromolecule catabolic process	The chemical reactions and pathways resulting in the breakdown of a macromolecule, any molecule of high relative molecular mass, the structure of which essentially comprises the multiple repetition of units derived, actually or conceptually, from molecules of low relative molecular mass.
GO:0009712	Developmental Only	1.08393	7.31428	catechol metabolic process	The chemical reactions and pathways involving a compound containing a pyrocatechol (1,2-benzenediol) nucleus or substituent.
GO:0019290	Developmental Only	1.08393	7.31428	siderophore biosynthetic process	The chemical reactions and pathways resulting in the formation of siderophores, low molecular weight Fe(III)-chelating substances made by aerobic or facultatively anaerobic bacteria, especially when growing under iron deficient conditions. The complexes of Fe(3+)-siderophores have very high stability constants and are taken up by specific transport systems by microorganisms; the subsequent releas…
GO:0042537	Developmental Only	1.08393	7.31428	benzene-containing compound metabolic process	The chemical reactions and pathways involving benzene, C6H6, a volatile, very inflammable liquid, contained in the naphtha produced by the destructive distillation of coal, from which it is separated by fractional distillation, or any of its derivatives.
GO:0019184	Developmental Only	1.08393	7.31428	nonribosomal peptide biosynthetic process	The biosynthetic process in which peptide bond formation occurs in the absence of the translational machinery. Examples include the synthesis of antibiotic peptides, and glutathione.
GO:0009239	Developmental Only	1.08393	7.31428	enterobactin biosynthetic process	The chemical reactions and pathways resulting in the formation of enterobactin, a catechol-derived siderochrome of Enterobacteria; enterobactin (N',N',N''-(2,6,10-trioxo-1,5,9-triacyclodecane-3,7,11-triyl)tris(2,3-dihydroxy)benzamide) is a self-triester of 2,3-dihydroxy-N-benzoyl-L-serine and a product of the shikimate pathway.
GO:0009237	Developmental Only	1.08393	7.31428	siderophore metabolic process	The chemical reactions and pathways involving siderophores, low molecular weight Fe(III)-chelating substances made by aerobic or facultatively anaerobic bacteria, especially when growing under iron deficient conditions. The complexes of Fe(3+)-siderophores have very high stability constants and are taken up by specific transport systems by microorganisms; the subsequent release of iron requires e…
GO:0018958	Developmental Only	1.08393	7.31428	phenol-containing compound metabolic process	The chemical reactions and pathways involving a phenol, any compound containing one or more hydroxyl groups directly attached to an aromatic carbon ring.
GO:0019540	Developmental Only	1.08393	7.31428	siderophore biosynthetic process from catechol	The chemical reactions and pathways resulting in the formation of a siderophore from other compounds, including catechol.
GO:0034311	Developmental Only	1.08393	7.31428	diol metabolic process	The chemical reactions and pathways involving a diol, any alcohol containing two hydroxyl groups attached to saturated carbon atoms.
GO:0009238	Developmental Only	1.08393	7.31428	enterobactin metabolic process	The chemical reactions and pathways involving enterobactin, a catechol-derived siderochrome of Enterobacteria; enterobactin (N',N',N''-(2,6,10-trioxo-1,5,9-triacyclodecane-3,7,11-triyl)tris(2,3-dihydroxy)benzamide) is a self-triester of 2,3-dihydroxy-N-benzoyl-L-serine and a product of the shikimate pathway.
GO:0006542	Developmental Only	2.23627	7.2412	glutamine biosynthetic process	The chemical reactions and pathways resulting in the formation of glutamine, 2-amino-4-carbamoylbutanoic acid.
GO:0006576	Developmental Only	1.52003	7.08589	cellular biogenic amine metabolic process	The chemical reactions and pathways occurring at the level of individual cells involving any of a group of naturally occurring, biologically active amines, such as norepinephrine, histamine, and serotonin, many of which act as neurotransmitters.
GO:0016485	Developmental Only	2.27592	6.84624	protein processing	Any protein maturation process achieved by the cleavage of peptide bonds.
GO:0051604	Developmental Only	2.27592	6.84624	protein maturation	Any process leading to the attainment of the full functional capacity of a protein.
GO:0009060	Developmental Only	-0.262238	6.84184	aerobic respiration	The enzymatic release of energy from organic compounds (especially carbohydrates and fats) which requires oxygen as the terminal electron acceptor.
GO:0009161	Developmental Only	1.92553	6.75156	ribonucleoside monophosphate metabolic process	The chemical reactions and pathways involving a ribonucleoside monophosphate, a compound consisting of a nucleobase linked to a ribose sugar esterified with phosphate on the sugar.
GO:0009156	Developmental Only	1.92553	6.75156	ribonucleoside monophosphate biosynthetic process	The chemical reactions and pathways resulting in the formation of a ribonucleoside monophosphate, a compound consisting of a nucleobase linked to a ribose sugar esterified with phosphate on the sugar.
GO:0006207	Developmental Only	-0.284783	6.6673	'de novo' pyrimidine base biosynthetic process	The chemical reactions and pathways resulting in the formation of pyrimidine bases, 1,3-diazine, organic nitrogenous bases, beginning with the synthesis of a pyrimidine ring from simpler precursors.
GO:0006662	Developmental Only	2.65338	6.64277	glycerol ether metabolic process	The chemical reactions and pathways involving glycerol ethers, any anhydride formed between two organic hydroxy compounds, one of which is glycerol.
GO:0018904	Developmental Only	2.65338	6.64277	organic ether metabolic process	The chemical reactions and pathways involving organic ethers, any anhydride of the general formula R1-O-R2, formed between two identical or nonidentical organic hydroxy compounds.
GO:0016071	Developmental Only	1.02679	6.53562	mRNA metabolic process	The chemical reactions and pathways involving mRNA, messenger RNA, which is responsible for carrying the coded genetic 'message', transcribed from DNA, to sites of protein assembly at the ribosomes.
GO:0006397	Developmental Only	1.02679	6.53562	mRNA processing	Any process involved in the conversion of a primary mRNA transcript into one or more mature mRNA(s) prior to translation into polypeptide.
GO:0009262	Developmental Only	-0.418802	6.49654	deoxyribonucleotide metabolic process	The chemical reactions and pathways involving a deoxyribonucleotide, a compound consisting of deoxyribonucleoside (a base linked to a deoxyribose sugar) esterified with a phosphate group at either the 3' or 5'-hydroxyl group of the sugar.
GO:0006767	Developmental Only	1.7644	6.48382	water-soluble vitamin metabolic process	The chemical reactions and pathways involving any of a diverse group of vitamins that are soluble in water.
GO:0006766	Developmental Only	1.74178	6.48382	vitamin metabolic process	The chemical reactions and pathways involving vitamins. Vitamin is a general term for a number of unrelated organic substances that occur in many foods in small amounts and that are necessary in trace amounts for the normal metabolic functioning of the body. Vitamins may be water-soluble or fat-soluble and usually serve as components of coenzyme systems.
GO:0009110	Developmental Only	1.74178	6.48382	vitamin biosynthetic process	The chemical reactions and pathways resulting in the formation of a vitamin, one of a number of unrelated organic substances that occur in many foods in small amounts and that are necessary in trace amounts for the normal metabolic functioning of the body.
GO:0042364	Developmental Only	1.7644	6.48382	water-soluble vitamin biosynthetic process	The chemical reactions and pathways resulting in the formation of any of a diverse group of vitamins that are soluble in water.
GO:0042401	Developmental Only	1.35998	6.46793	cellular biogenic amine biosynthetic process	The chemical reactions and pathways occurring at the level of individual cells resulting in the formation of any of a group of naturally occurring, biologically active amines, such as norepinephrine, histamine, and serotonin, many of which act as neurotransmitters.
GO:0072350	Developmental Only	2.84033	6.45219	tricarboxylic acid metabolic process	The chemical reactions and pathways involving dicarboxylic acids, any organic acid containing three carboxyl (COOH) groups or anions (COO-).
GO:0030418	Developmental Only	2.84033	6.45219	nicotianamine biosynthetic process	The chemical reactions and pathways resulting in the formation of nicotianamine, 2(S),3'2(S),3''(S)-N-(N-(3-amino-3-carboxypropyl)-3-amino-3-carboxypropyl)-azetidine-2-carboxylic acid.
GO:0030417	Developmental Only	2.84033	6.45219	nicotianamine metabolic process	The chemical reactions and pathways involving nicotianamine, 2(S),3'2(S),3''(S)-N-(N-(3-amino-3-carboxypropyl)-3-amino-3-carboxypropyl)-azetidine-2-carboxylic acid.
GO:0072351	Developmental Only	2.84033	6.45219	tricarboxylic acid biosynthetic process	The chemical reactions and pathways resulting in the formation of dicarboxylic acids, any organic acid containing three carboxyl (-COOH) groups.
GO:0046618	Developmental Only	-0.540667	6.34738	drug export	The directed movement of a drug, a substance used in the diagnosis, treatment or prevention of a disease, out of a cell or organelle.
GO:0015850	Developmental Only	-0.540667	6.34738	organic alcohol transport	The directed movement of organic alcohols into, out of or within a cell, or between cells, by means of some agent such as a transporter or pore. An organic alcohol is any carbon-containing compound containing a hydroxyl group.
GO:0015904	Developmental Only	-0.540667	6.34738	tetracycline transport	The directed movement of tetracycline into, out of or within a cell, or between cells, by means of some agent such as a transporter or pore. Tetracycline is a broad spectrum antibiotic that blocks binding of aminoacyl tRNA to the ribosomes of both Gram-positive and Gram-negative organisms (and those of organelles).
GO:0042891	Developmental Only	-0.540667	6.34738	antibiotic transport	The directed movement of an antibiotic, a substance produced by or derived from certain fungi, bacteria, and other organisms, that can destroy or inhibit the growth of other microorganisms, into, out of or within a cell, or between cells, by means of some agent such as a transporter or pore.
GO:0032011	Developmental Only	2.50021	6.20127	ARF protein signal transduction	A series of molecular signals within the cell that are mediated by a member of the ARF family of proteins switching to a GTP-bound active state.
GO:0032012	Developmental Only	2.50021	6.20127	regulation of ARF protein signal transduction	Any process that modulates the frequency, rate or extent of ARF protein signal transduction.
GO:0016114	Developmental Only	2.06478	6.19904	terpenoid biosynthetic process	The chemical reactions and pathways resulting in the formation of terpenoids, any member of a class of compounds characterized by an isoprenoid chemical structure.
GO:0006721	Developmental Only	2.06478	6.19904	terpenoid metabolic process	The chemical reactions and pathways involving terpenoids, any member of a class of compounds characterized by an isoprenoid chemical structure and including derivatives with various functional groups.
GO:0006275	Developmental Only	0.916945	6.12918	regulation of DNA replication	Any process that modulates the frequency, rate or extent of DNA replication.
GO:0009098	Developmental Only	-0.137441	6.11864	leucine biosynthetic process	The chemical reactions and pathways resulting in the formation of leucine, 2-amino-4-methylpentanoic acid.
GO:0006551	Developmental Only	-0.137441	6.11864	leucine metabolic process	The chemical reactions and pathways involving leucine, 2-amino-4-methylpentanoic acid.
GO:0001503	Developmental Only	-0.465382	6.11508	ossification	The formation of bone or of a bony substance, or the conversion of fibrous tissue or of cartilage into bone or a bony substance.
GO:0006732	Developmental Only	-0.414613	6.10361	coenzyme metabolic process	The chemical reactions and pathways involving coenzymes, any of various nonprotein organic cofactors that are required, in addition to an enzyme and a substrate, for an enzymatic reaction to proceed.
GO:0006887	Developmental Only	1.42218	6.09309	exocytosis	A process of secretion by a cell that results in the release of intracellular molecules (e.g. hormones, matrix proteins) contained within a membrane-bounded vesicle by fusion of the vesicle with the plasma membrane of a cell. This is the process in which most molecules are secreted from eukaryotic cells.
GO:0046677	Developmental Only	-0.0235232	6.07516	response to antibiotic	Any process that results in a change in state or activity of a cell or an organism (in terms of movement, secretion, enzyme production, gene expression, etc.) as a result of an antibiotic stimulus. An antibiotic is a chemical substance produced by a microorganism which has the capacity to inhibit the growth of or to kill other microorganisms.
GO:0035435	Developmental Only	-0.035864	6.04263	phosphate transmembrane transport	The directed movement of phosphate across a membrane by means of some agent such as a transporter or pore.
GO:0006817	Developmental Only	-0.035864	6.04263	phosphate transport	The directed movement of phosphate into, out of or within a cell, or between cells, by means of some agent such as a transporter or pore.
GO:0010876	Developmental Only	1.57284	5.98201	lipid localization	Any process in which a lipid is transported to, or maintained in, a specific location.
GO:0006869	Developmental Only	1.57284	5.98201	lipid transport	The directed movement of lipids into, out of or within a cell, or between cells, by means of some agent such as a transporter or pore. Lipids are compounds soluble in an organic solvent but not, or sparingly, in an aqueous solvent.
GO:0042440	Developmental Only	0.799537	5.97734	pigment metabolic process	The chemical reactions and pathways involving pigment, any general or particular coloring matter in living organisms, e.g. melanin.
GO:0046379	Developmental Only	-0.6854	5.95697	extracellular polysaccharide metabolic process	The chemical reactions and pathways involving polysaccharides used in extracellular structures.
GO:0045226	Developmental Only	-0.6854	5.95697	extracellular polysaccharide biosynthetic process	The chemical reactions and pathways resulting in the formation of polysaccharides used in extracellular structures.
GO:0006269	Developmental Only	1.02277	5.94102	DNA replication, synthesis of RNA primer	The synthesis of a short RNA polymer, usually 4-15 nucleotides long, using one strand of unwound DNA as a template; the RNA then serves as a primer from which DNA polymerases extend synthesis.
GO:0032781	Developmental Only	1.07966	5.76903	positive regulation of ATPase activity	Any process that activates or increases the rate of ATP hydrolysis by an ATPase.
GO:0043462	Developmental Only	1.07966	5.76903	regulation of ATPase activity	Any process that modulates the rate of ATP hydrolysis by an ATPase.
GO:0001522	Developmental Only	2.08689	5.64139	pseudouridine synthesis	The intramolecular conversion of uridine to pseudouridine within an RNA molecule. This posttranscriptional base modification occurs in tRNA, rRNA, and snRNAs.
GO:0009605	Developmental Only	1.51157	5.53565	response to external stimulus	Any process that results in a change in state or activity of a cell or an organism (in terms of movement, secretion, enzyme production, gene expression, etc.) as a result of an external stimulus.
GO:0009108	Developmental Only	0.213791	5.50289	coenzyme biosynthetic process	The chemical reactions and pathways resulting in the formation of coenzymes, any of various nonprotein organic cofactors that are required, in addition to an enzyme and a substrate, for an enzymatic reaction to proceed.
GO:0006352	Developmental Only	2.85099	5.39185	transcription initiation, DNA-dependent	Any process involved in the assembly of the RNA polymerase preinitiation complex (PIC) at the core promoter region of a DNA template, resulting in the subsequent synthesis of RNA from that promoter. The initiation phase includes PIC assembly and the formation of the first few bonds in the RNA chain, including abortive initiation, which occurs when the first few nucleotides are repeatedly synthesi…
GO:0000226	Developmental Only	1.65213	5.3194	microtubule cytoskeleton organization	A process that is carried out at the cellular level which results in the assembly, arrangement of constituent parts, or disassembly of cytoskeletal structures comprising microtubules and their associated proteins.
GO:0051704	Developmental Only	2.86551	5.31466	multi-organism process	Any process in which an organism has an effect on another organism of the same or different species.
GO:0006084	Developmental Only	-0.186292	5.26127	acetyl-CoA metabolic process	The chemical reactions and pathways involving acetyl-CoA, a derivative of coenzyme A in which the sulfhydryl group is acetylated; it is a metabolite derived from several pathways (e.g. glycolysis, fatty acid oxidation, amino-acid catabolism) and is further metabolized by the tricarboxylic acid cycle. It is a key intermediate in lipid and terpenoid biosynthesis.
GO:0006099	Developmental Only	-0.186292	5.26127	tricarboxylic acid cycle	A nearly universal metabolic pathway in which the acetyl group of acetyl coenzyme A is effectively oxidized to two CO2 and four pairs of electrons are transferred to coenzymes. The acetyl group combines with oxaloacetate to form citrate, which undergoes successive transformations to isocitrate, 2-oxoglutarate, succinyl-CoA, succinate, fumarate, malate, and oxaloacetate again, thus completing the …
GO:0046356	Developmental Only	-0.186292	5.26127	acetyl-CoA catabolic process	The chemical reactions and pathways resulting in the breakdown of acetyl-CoA, a derivative of coenzyme A in which the sulfhydryl group is acetylated.
GO:0009109	Developmental Only	-0.186292	5.26127	coenzyme catabolic process	The chemical reactions and pathways resulting in the breakdown of coenzymes, any of various nonprotein organic cofactors that are required, in addition to an enzyme and a substrate, for an enzymatic reaction to proceed.
GO:0006787	Developmental Only	-0.236233	5.13155	porphyrin catabolic process	The chemical reactions and pathways resulting in the breakdown of any member of a large group of derivatives or analogs of porphyrin. Porphyrin consists of a ring of four pyrrole nuclei linked each to the next at their alpha positions through a methine group.
GO:0033015	Developmental Only	-0.236233	5.13155	tetrapyrrole catabolic process	The chemical reactions and pathways leading to the breakdown of tetrapyrroles, natural pigments containing four pyrrole rings joined by one-carbon units linking position 2 of one pyrrole ring to position 5 of the next.
GO:0006220	Developmental Only	1.01286	5.12012	pyrimidine nucleotide metabolic process	The chemical reactions and pathways involving a pyrimidine nucleotide, a compound consisting of nucleoside (a pyrimidine base linked to a deoxyribose or ribose sugar) esterified with a phosphate group at either the 3' or 5'-hydroxyl group of the sugar.
9.2.3	Developmental Only	0.764237	29.4872	mitochondrial electron transport / ATP synthesis.NADH-DH.type II.mitochondrial
23.5.4	Developmental Only	2.129	25.5047	nucleotide metabolism.deoxynucleotide metabolism.ribonucleoside-diphosphate reductase
27.3.47	Developmental Only	1.69664	24.916	RNA.regulation of transcription.ELF3	weakly similar to 184AT2G25930| Symbols: PYK20, ELF3 | ELF3 EARLY FLOWERING 3 | chr2:11066537-11070256 FORWARDhighly similar to 595UniRef90_A7YJG7cluster: elf3 protein; n=1; triticum aestivum|rep: elf3 protein - triticum aestivum wheat seq=cdna; coord=6:167148273..167151048:-1; parent_gene=AC233870.1_FG003
13.2.3.5.1002	Developmental Only	1.51951	23.3241	amino acid metabolism.degradation.aspartate family.lysine
35.1.21	Developmental Only	2.32591	19.8505	not assigned.no ontology.epsin N-terminal homology ENTH domain-containing protein
19.1	Developmental Only	2.65947	17.1653	tetrapyrrole synthesis.glu-tRNA synthetase	moderately similar to 234AT5G64440| Symbols: ATFAAH | ATFAAH ARABIDOPSIS THALIANA FATTY ACID AMIDE HYDROLASE; N-long-chain-acylethanolamine deacylase/ amidase | chr5:25783455-25787486 FORWARDmoderately similar to 473UniRef90_Q2RA14cluster: amidase family protein, expressed; n=1; oryza sativa japonica cultivar-group|rep: amidase family protein, expressed - oryza sativa subsp. japonica rice seq=cdn…
29.2.1.1.1.1.4	Developmental Only	0.24923	15.7416	protein.synthesis.ribosomal protein.prokaryotic.chloroplast.30S subunit.S4
13.1.3.6.1	Developmental Only	0.732158	15.3921	amino acid metabolism.synthesis.aspartate family.misc.homoserine
29.3.4.2	Developmental Only	-0.954409	15.2725	protein.targeting.secretory pathway.golgi	nearly identical 1009AT3G44340| Symbols: CEF | CEF CLONE EIGHTY-FOUR; transporter | chr3:16023071-16030860 REVERSEnearly identical 1296UniRef90_Q2R4A0cluster: protein transport protein sec24-like cef, putative, expressed; n=4; oryza sativa|rep: protein transport protein sec24-like cef, putative, expressed - oryza sativa subsp. japonica rice seq=cdna; coord=4:19288009..19303514:-1; parent_gene=GRM…
10.1.2	Developmental Only	2.19662	14.6603	cell wall.precursor synthesis.UGE	moderately similar to 474AT4G23920| Symbols: UGE2 | UGE2 UDP-D-GLUCOSE/UDP-D-GALACTOSE 4-EPIMERASE 2; UDP-glucose 4-epimerase/ protein dimerization | chr4:12431426-12433676 FORWARDmoderately similar to 396GALE1_PEAhighly similar to 567UniRef90_Q7XZQ2cluster: udp-glucose-4-epimerase; n=1; zea mays|rep: udp-glucose-4-epimerase - zea mays maize seq=cdna; coord=1:60014349..60018050:-1; parent_gene=GR…
29.2.1.99.1.9	Developmental Only	2.42046	14.3425	protein.synthesis.ribosomal protein.unknown.small subunit.S9
13.1.6.1.1001	Developmental Only	1.64925	13.9995	amino acid metabolism.synthesis.serine-glycine-cysteine group.cysteine
29.2.1.1.1.2.20	Developmental Only	2.1398	13.2361	protein.synthesis.ribosomal protein.prokaryotic.chloroplast.50S subunit.L20
2.2.1.3.2	Developmental Only	1.24555	12.7335	major CHO metabolism.degradation.sucrose.invertases.cell wall	highly similar to 552AT1G55120| Symbols: ATCWINV3, ATFRUCT5 | ATFRUCT5 BETA-FRUCTOFURANOSIDASE 5 | chr1:20570650-20572832 FORWARDhighly similar to 958INV4_ORYSAhighly similar to 958UniRef90_Q5JJV0cluster: beta-fructofuranosidase, insoluble isoenzyme 4 precursor; n=2; oryza sativa japonica cultivar-group|rep: beta-fructofuranosidase, insoluble isoenzyme 4 precursor - oryza sativa subsp. japonica r…
23.4.4	Developmental Only	1.03795	12.6111	nucleotide metabolism.phosphotransfer and pyrophosphatases.thymidylate kinase	weakly similar to 122AT5G59440| Symbols: ZEU1 | thymidylate kinase family protein | chr5:23988623-23989955 FORWARDweakly similar to 149UniRef90_Q0D491cluster: os07g0639900 protein; n=3; oryza sativa|rep: os07g0639900 protein - oryza sativa subsp. japonica rice seq=cdna; coord=7:95705361..95713144:-1; parent_gene=GRMZM2G307470
29.3.1	Developmental Only	2.45874	12.4484	protein.targeting.nucleus	highly similar to 528AT1G10390| Symbols: | nucleoporin family protein | chr1:3407266-3412046 REVERSEhighly similar to 753UniRef90_Q0IPV0cluster: os12g0166000 protein; n=3; oryza sativa|rep: os12g0166000 protein - oryza sativa subsp. japonica rice seq=cdna; coord=3:227413092..227418554:-1; parent_gene=GRMZM2G344924
16.8.4.1	Developmental Only	2.50155	12.3137	secondary metabolism.flavonoids.flavonols.dihydrokaempferol 4-reductase
29.2.1.1.1.1.16	Developmental Only	1.18925	12.2083	protein.synthesis.ribosomal protein.prokaryotic.chloroplast.30S subunit.S16	very weakly similar to 87.0ATCG00050| Symbols: RPS16 | Homologous to the bacterial ribosomal protein S16 | chrC:5084-6188 REVERSEweakly similar to 134RR16_SACOFweakly similar to 133UniRef90_P25875cluster: chloroplast 30s ribosomal protein s16; n=37; magnoliophyta|rep: chloroplast 30s ribosomal protein s16 - hordeum vulgare barley seq=cdna; coord=6:60976845..60978314:-1; parent_gene=GRMZM2G475128
1.1	Developmental Only	0.472266	12.1098	PS.lightreaction
13.1.2.3.2	Developmental Only	2.96108	12.0768	amino acid metabolism.synthesis.glutamate family.arginine.acetylglutamate kinase
27.3.1	Developmental Only	2.49671	11.5859	RNA.regulation of transcription.ABI3/VP1-related B3-domain-containing transcription factor family	weakly similar to 196AT1G01030| Symbols: NGA3 | NGA3 NGATHA3; transcription factor | chr1:11864-12940 REVERSEmoderately similar to 239UniRef90_Q8LMR9cluster: putative rav-like b3 domain dna binding protein; n=3; oryza sativa|rep: putative rav-like b3 domain dna binding protein - oryza sativa subsp. japonica rice seq=cdna; coord=8:95491013..95491879:1; parent_gene=GRMZM2G098443
18.1003	Developmental Only	0.249591	10.7081	Co-factor and vitamine metabolism
11.8.1001	Developmental Only	-0.554322	10.3279	lipid metabolism.exotics steroids, squalene etc
29.2.7.2.9	Developmental Only	2.50604	10.1826	protein.synthesis.transfer RNA.plastid.tRNA-His
27.3.52	Developmental Only	1.65897	9.84671	RNA.regulation of transcription.Global transcription factor group	weakly similar to 132AT5G46550| Symbols: | DNA-binding bromodomain-containing protein | chr5:18901666-18903730 REVERSEmoderately similar to 440UniRef90_Q7XIR9cluster: putative ring3 protein; n=1; oryza sativa japonica cultivar-group|rep: putative ring3 protein - oryza sativa subsp. japonica rice seq=cdna; coord=2:132632561..132649099:1; parent_gene=GRMZM2G169688
29.2.1.2.2.38	Developmental Only	1.94491	9.37486	protein.synthesis.ribosomal protein.eukaryotic.60S subunit.L38	weakly similar to 123AT3G59540| Symbols: | 60S ribosomal protein L38 RPL38B | chr3:22006874-22007719 REVERSEweakly similar to 124UniRef90_A2ZDV7cluster: putative uncharacterized protein; n=4; oryza sativa|rep: putative uncharacterized protein - oryza sativa subsp. indica rice seq=cdna; coord=1:196291990..196294291:-1; parent_gene=GRMZM2G069594
35.3	Developmental Only	1.7541	9.29214	not assigned.disagreeing hits
29.5.11.4	Developmental Only	1.83396	9.1983	protein.degradation.ubiquitin.E3
18.1.1	Developmental Only	2.6798	9.05541	Co-factor and vitamine metabolism.molybdenum cofactor.gephyrin
21.1005	Developmental Only	-0.49667	8.90301	redox regulation
20	Developmental Only	1.0043	8.89838	stress	moderately similar to 348AT5G05350| Symbols: | similar to unknown protein [Arabidopsis thaliana] TAIR:AT3G10980.1; similar to unnamed protein product [Vitis vinifera] GB:CAO41459.1; contains InterPro domain Protein of unknown function Cys-rich InterPro:IPR006461 | chr5:1585758-1587338 FORWARDhighly similar to 688UniRef90_Q94D92cluster: putative uncharacterized protein p0439e11.19; n=3; oryza sati…
3.3.1010	Developmental Only	2.90927	8.87034	minor CHO metabolism.sugar alcohols
16.4.1.1004	Developmental Only	1.30718	8.74791	secondary metabolism.N misc.alkaloid-like
22.1001	Developmental Only	1.92279	8.59567	polyamine metabolism
29.2.1.1.1.2.17	Developmental Only	-0.638326	8.58609	protein.synthesis.ribosomal protein.prokaryotic.chloroplast.50S subunit.L17
18.8	Developmental Only	-0.11505	8.32336	Co-factor and vitamine metabolism.ubiquinone
13.2.6.2	Developmental Only	0.355132	8.31442	amino acid metabolism.degradation.aromatic aa.tyrosine	moderately similar to 310AT4G15940| Symbols: | fumarylacetoacetate hydrolase family protein | chr4:9038376-9040178 FORWARDmoderately similar to 328UniRef90_Q850X1cluster: putative isomerase; n=1; oryza sativa japonica cultivar-group|rep: putative isomerase - oryza sativa subsp. japonica rice seq=cdna; coord=1:261370282..261373401:-1; parent_gene=GRMZM2G448446
3.4.5	Developmental Only	2.44166	8.23888	minor CHO metabolism.myo-inositol.inositol phosphatase	weakly similar to 156AT3G02870| Symbols: VTC4 | VTC4 | chr3:627749-629689 REVERSEweakly similar to 149IMPP_MESCRmoderately similar to 204UniRef90_Q10HI4cluster: inositol monophosphatase 3, putative, expressed; n=3; oryza sativa|rep: inositol monophosphatase 3, putative, expressed - oryza sativa subsp. japonica rice seq=cdna; coord=1:245916767..245917751:1; parent_gene=GRMZM2G034417
34.98	Developmental Only	2.97107	8.22759	transporter.membrane system unknown	moderately similar to 479AT4G17550| Symbols: | transporter-related | chr4:9777951-9779751 REVERSEhighly similar to 650UniRef90_Q949F1cluster: putative glycerol 3-phosphate permease; n=3; oryza sativa|rep: putative glycerol 3-phosphate permease - oryza sativa rice seq=cdna; coord=5:190401253..190404005:1; parent_gene=GRMZM2G124136
2.1.1.2	Developmental Only	0.448842	8.18185	major CHO metabolism.synthesis.sucrose.SPP	moderately similar to 442AT2G35840| Symbols: | sucrose-phosphatase 1 SPP1 | chr2:15061031-15062855 FORWARDhighly similar to 858UniRef90_Q84ZX8cluster: sucrose-phosphatase; n=1; zea mays|rep: sucrose-phosphatase - zea mays maize seq=cdna; coord=10:89333835..89336960:1; parent_gene=GRMZM2G097641
30.2.1	Developmental Only	1.78814	7.92675	signalling.receptor kinases.leucine rich repeat I	very weakly similar to 92.8AT2G37050| Symbols: | similar to leucine-rich repeat family protein / protein kinase family protein [Arabidopsis thaliana] TAIR:AT1G67720.1; similar to leucine-rich repeat family protein, putative, expressed [Oryza sativa japonica cultivar-group] GB:ABA95578.2; similar to hypothetical protein [Vitis vinifera] GB:CAN67050.1; similar to unnamed protein product [Vitis vini…
26.26.1	Developmental Only	2.8613	7.89605	misc.aminotransferases.aminotransferase class IV family protein	weakly similar to 128AT5G27410| Symbols: | aminotransferase class IV family protein | chr5:9678824-9682471 FORWARDweakly similar to 141UniRef90_Q10L48cluster: branched-chain amino acid aminotransferase, putative, expressed; n=1; oryza sativa japonica cultivar-group|rep: branched-chain amino acid aminotransferase, putative, expressed - oryza sativa subsp. japonica rice seq=cdna; coord=1:62492258..…
10.5.3	Developmental Only	1.16932	7.87623	cell wall.cell wall proteins.LRR	moderately similar to 204AT3G19020| Symbols: | leucine-rich repeat family protein / extensin family protein | chr3:6559180-6562050 REVERSEvery weakly similar to 88.6RPK1_IPONImoderately similar to 321UniRef90_Q9SPM0cluster: extensin-like protein; n=1; zea mays|rep: extensin-like protein - zea mays maize seq=cdna; coord=4:3065763..3066410:1; parent_gene=GRMZM2G478929
16.5.1.1	Developmental Only	-0.409689	7.81574	secondary metabolism.sulfur-containing.glucosinolates.methylthioalkylmalate synthase
4.11	Developmental Only	1.41908	7.76952	glycolysis.phosphoglycerate mutase	highly similar to 656AT1G79550| Symbols: PGK | PGK PHOSPHOGLYCERATE KINASE | chr1:29929240-29931188 REVERSEhighly similar to 694PGKY_WHEAThighly similar to 694UniRef90_P12783cluster: phosphoglycerate kinase, cytosolic; n=15; poaceae|rep: phosphoglycerate kinase, cytosolic - triticum aestivum wheat seq=cdna; coord=5:84110157..84113705:1; parent_gene=GRMZM2G382914
29.2.1.1.1.2.4	Developmental Only	1.4884	7.74149	protein.synthesis.ribosomal protein.prokaryotic.chloroplast.50S subunit.L4
1.3.1001	Developmental Only	1.98482	7.70705	PS.calvin cyle.ribulose-1,5-bisP
10.5.4	Developmental Only	0.135061	7.69372	cell wall.cell wall proteins.HRGP	moderately similar to 256AT5G48385| Symbols: | similar to hydroxyproline-rich glycoprotein family protein [Arabidopsis thaliana] TAIR:AT3G22440.1; similar to unknown [Populus trichocarpa] GB:ABK94872.1; contains InterPro domain Frigida-like InterPro:IPR012474 | chr5:19626697-19628938 FORWARDhighly similar to 740UniRef90_A2YN95cluster: putative uncharacterized protein; n=3; oryza sativa|rep: putat…
10.2.1005	Developmental Only	0.221779	7.63795	cell wall degradation
17.3.1.2.3	Developmental Only	1.84294	7.50836	hormone metabolism.brassinosteroid.synthesis-degradation.sterols.CYP51	very weakly similar to 86.3AT1G11680| Symbols: EMB1738, CYP51A2, CYP51, CYP51G1 | CYP51G1 CYTOCHROME P450 51; oxygen binding | chr1:3938925-3940585 FORWARDvery weakly similar to 86.3UniRef90_Q9SAA9cluster: f25c20.17 protein; n=1; arabidopsis thaliana|rep: f25c20.17 protein - arabidopsis thaliana mouse-ear cress seq=cdna; coord=2:121604763..121606483:-1; parent_gene=GRMZM2G066208
25.6	Developmental Only	0.263517	7.39502	C1-metabolism.methylenetetrahydrofolate reductase
29.2.1.99.1.18	Developmental Only	1.38462	7.32626	protein.synthesis.ribosomal protein.unknown.small subunit.S18
23.2	Developmental Only	1.60746	7.23808	nucleotide metabolism.degradation	highly similar to 717AT5G18860| Symbols: | inosine-uridine preferring nucleoside hydrolase family protein | chr5:6291025-6295583 FORWARDhighly similar to 919UniRef90_A2Y4K3cluster: putative uncharacterized protein; n=3; oryza sativa|rep: putative uncharacterized protein - oryza sativa subsp. indica rice seq=cdna; coord=8:105552853..105557185:1; parent_gene=GRMZM2G386229
23.2.2.1004	Developmental Only	1.57139	7.12755	nucleotide metabolism.degradation.purines
17.2.1.1004	Developmental Only	0	7.0064	hormone metabolism.auxin
20.2.4	Developmental Only	1.34208	6.84929	stress.abiotic.touch/wounding	moderately similar to 351AT1G19660| Symbols: | wound-responsive family protein | chr1:6800352-6802231 REVERSEhighly similar to 550UniRef90_Q6YZM6cluster: putative wound inductive gene; n=3; oryza sativa|rep: putative wound inductive gene - oryza sativa subsp. japonica rice seq=cdna; coord=1:140855568..140862436:-1; parent_gene=GRMZM2G053531
29.2.7.2.11	Developmental Only	2.29071	6.80841	protein.synthesis.transfer RNA.plastid.tRNA-Leu
25.1	Developmental Only	-0.159711	6.79001	C1-metabolism.formate dehydrogenase
1.1.5.3	Developmental Only	-0.480482	6.65712	PS.lightreaction.other electron carrier ox/red.ferredoxin reductase	highly similar to 517AT5G66190| Symbols: ATLFNR1 | ATLFNR1 LEAF FNR 1; polyU binding | chr5:26468429-26469842 REVERSEhighly similar to 525FENR1_ORYSAhighly similar to 633UniRef90_Q9SLP5cluster: ferredoxin; n=1; zea mays|rep: ferredoxin - zea mays maize seq=cdna; coord=3:143467561..143469794:-1; parent_gene=GRMZM2G059083
1.3.11	Developmental Only	2.36914	6.579	PS.calvin cyle.RPE
23.1.1.1010	Developmental Only	0.77742	6.4834	nucleotide metabolism.synthesis.pyrimidines
8.1.1005	Developmental Only	0.887574	6.47482	TCA / org. transformation. TCA
16.2.99.1019	Developmental Only	2.33226	6.45701	secondary metabolism.phenylpropanoids.unspecified
29.2.1.1.1.2.6	Developmental Only	1.7189	6.35228	protein.synthesis.ribosomal protein.prokaryotic.chloroplast.50S subunit.L6	weakly similar to 118AT1G05190| Symbols: EMB2394 | EMB2394 EMBRYO DEFECTIVE 2394; structural constituent of ribosome | chr1:1502514-1503737 REVERSEweakly similar to 194UniRef90_Q10L93cluster: 50s ribosomal protein l6, putative, expressed; n=7; oryza sativa|rep: 50s ribosomal protein l6, putative, expressed - oryza sativa subsp. japonica rice seq=cdna; coord=1:61357148..61358865:-1; parent_gene=GR…
8.1.1008	Developmental Only	1.46568	6.19985	TCA / org. transformation. TCA
29.5.5	Developmental Only	0.88552	6.04169	protein.degradation.serine protease	weakly similar to 119AT4G12910| Symbols: SCPL20 | SCPL20 serine carboxypeptidase-like 20; serine carboxypeptidase | chr4:7550612-7553048 REVERSEweakly similar to 133CBP1_ORYSAweakly similar to 133UniRef90_P37890cluster: serine carboxypeptidase 1 precursor ec 3.4.16.5 serine carboxypeptidase i carboxypeptidase c [contains: serine carboxypeptidase 1 chain a serine carboxypeptidase i chain a; serine…
23.3.2.2	Developmental Only	0.681634	5.99713	nucleotide metabolism.salvage.nucleoside kinases.uridine kinase	highly similar to 615AT1G73980| Symbols: | phosphoribulokinase/uridine kinase family protein | chr1:27823953-27827188 REVERSEhighly similar to 682UniRef90_Q6YV21cluster: uridine kinase-like protein; n=2; oryza sativa japonica cultivar-group|rep: uridine kinase-like protein - oryza sativa subsp. japonica rice seq=cdna; coord=5:200604599..200610357:1; parent_gene=GRMZM2G147430
29.2.1.1.1.1.5	Developmental Only	0.936873	5.96455	protein.synthesis.ribosomal protein.prokaryotic.chloroplast.30S subunit.S5
2.1.2.1	Developmental Only	1.97571	5.95495	major CHO metabolism.synthesis.starch.AGPase	highly similar to 804AT5G48300| Symbols: APS1, ADG1 | ADG1 ADP GLUCOSE PYROPHOSPHORYLASE SMALL SUBUNIT 1; glucose-1-phosphate adenylyltransferase | chr5:19587552-19589783 FORWARDhighly similar to 833GLGS_WHEAThighly similar to 952UniRef90_Q947C0cluster: glucose-1-phosphate adenylyltransferase; n=11; zea mays|rep: glucose-1-phosphate adenylyltransferase - zea mays maize seq=cdna; coord=4:66286716.…
13.2.3.2	Developmental Only	-1.75036	5.85128	amino acid metabolism.degradation.aspartate family.threonine	moderately similar to 474AT1G67280| Symbols: | lactoylglutathione lyase, putative / glyoxalase I, putative | chr1:25192226-25193797 REVERSEmoderately similar to 405LGUL_ORYSAmoderately similar to 472UniRef90_Q9FYG5cluster: f1n21.10; n=4; arabidopsis thaliana|rep: f1n21.10 - arabidopsis thaliana mouse-ear cress seq=cdna; coord=5:131820119..131821977:-1; parent_gene=AC207394.3_FG004
29.2.7.3.18	Developmental Only	0.377594	5.7989	protein.synthesis.transfer RNA.mitochondrion.tRNA-Trp
29.2.1.2.2.15	Developmental Only	1.53846	5.78318	protein.synthesis.ribosomal protein.eukaryotic.60S subunit.L15	very weakly similar to 97.1AT1G15370| Symbols: | similar to unnamed protein product [Vitis vinifera] GB:CAO62746.1; contains InterPro domain Longin-like; InterPro:IPR011012 | chr1:5287130-5288370 FORWARDvery weakly similar to 94.4RL15_PETHYweakly similar to 105UniRef90_A2XP89cluster: putative uncharacterized protein; n=3; oryza sativa|rep: putative uncharacterized protein - oryza sativa subsp. in…
3.5.1	Developmental Only	-0.320822	5.75554	minor CHO metabolism.others.Xylose isomerase	very weakly similar to 100AT5G57655| Symbols: | xylose isomerase family protein | chr5:23364256-23367031 FORWARDweakly similar to 105XYLA_HORVUweakly similar to 106UniRef90_A2YPR7cluster: xylose isomerase; n=2; oryza sativa|rep: xylose isomerase - oryza sativa subsp. indica rice seq=cdna; coord=2:183996462..183999489:-1; parent_gene=GRMZM2G470280
11.1.1002	Developmental Only	2.23768	5.71987	lipid metabolism.FA synthesis and FA elongation
27.3.37	Developmental Only	1.6134	5.71876	RNA.regulation of transcription.AS2,Lateral Organ Boundaries Gene Family	weakly similar to 145AT2G28500| Symbols: LBD11 | LBD11 LOB DOMAIN-CONTAINING PROTEIN 11 | chr2:12193680-12195187 REVERSEweakly similar to 157UniRef90_Q5W7B9cluster: putatvie lob domain protein; n=3; oryza sativa|rep: putatvie lob domain protein - oryza sativa subsp. japonica rice seq=cdna; coord=8:130468957..130469749:1; parent_gene=AC214648.3_FG005
27.3.22	Developmental Only	2.59524	5.69468	RNA.regulation of transcription.HB,Homeobox transcription factor family	weakly similar to 133AT2G28610| Symbols: PRS | PRS PRESSED FLOWER; transcription factor | chr2:12269192-12270363 FORWARDweakly similar to 136WOX3B_MAIZEweakly similar to 196UniRef90_A2XZR3cluster: putative wuschel-related homeobox 2; n=2; oryza sativa|rep: putative wuschel-related homeobox 2 - oryza sativa subsp. indica rice seq=cdna; coord=6:19551105..19553134:1; parent_gene=GRMZM2G122537
10.2.2	Developmental Only	1.93359	5.66566	cell wall.cellulose synthesis.COBRA
13.1.5.3.1004	Developmental Only	1.48104	5.64204	amino acid metabolism.synthesis.serine-glycine-cysteine group.cysteine
29.2.7.2.14	Developmental Only	2.56282	5.63255	protein.synthesis.transfer RNA.plastid.tRNA-Phe
19.6	Developmental Only	0.204548	5.60078	tetrapyrrole synthesis.uroporphyrinogen III synthase	moderately similar to 306UniRef90_A3C083cluster: putative uncharacterized protein; n=1; oryza sativa japonica cultivar-group|rep: putative uncharacterized protein - oryza sativa subsp. japonica rice seq=cdna; coord=2:187569623..187570888:-1; parent_gene=GRMZM2G147955
16.2.1.1003	Developmental Only	0.607514	5.55504	secondary metabolism.phenylpropanoids.lignin biosynthesis
1	Developmental Only	0.383883	5.49227	PS
17.3	Developmental Only	-0.978723	5.49064	hormone metabolism.brassinosteroid
10.1.1.20	Developmental Only	0	5.45571	cell wall.precursor synthesis.NDP sugar pyrophosphorylase.multiple NDP-Sugars	highly similar to 908AT5G52560| Symbols: ATUSP | ATUSP ARABIDOPSIS THALIANA UDP-SUGAR PYROPHOSPHORYLASE; UTP-monosaccharide-1-phosphate uridylyltransferase/ UTP:arabinose-1-phosphate uridylyltransferase/ UTP:galactose-1-phosphate uridylyltransferase/ UTP:glucose-1-phosphate uridylyltransferase/ UTP:xy | chr5:21348456-21351799 FORWARDnearly identical 1055UniRef90_A2YGP6cluster: udp-sugar pyrophosp…
29.2.1.2.1.31	Developmental Only	2.51072	5.42799	protein.synthesis.ribosomal protein.eukaryotic.40S subunit.SA	moderately similar to 391AT1G72370| Symbols: AP40, RP40, RPSAA, P40 | P40 40S ribosomal protein SA; structural constituent of ribosome | chr1:27246810-27248504 REVERSEmoderately similar to 417RSSA_SOYBNhighly similar to 507UniRef90_Q10QU9cluster: 40s ribosomal protein sa, putative, expressed; n=4; oryza sativa|rep: 40s ribosomal protein sa, putative, expressed - oryza sativa subsp. japonica rice …
31.3	Developmental Only	0	5.35929	cell.cycle	moderately similar to 322AT1G26940| Symbols: | peptidyl-prolyl cis-trans isomerase cyclophilin-type family protein | chr1:9343180-9344949 FORWARDmoderately similar to 384UniRef90_Q2R1J4cluster: peptidyl-prolyl cis-trans isomerase; n=1; oryza sativa japonica cultivar-group|rep: peptidyl-prolyl cis-trans isomerase - oryza sativa subsp. japonica rice seq=cdna; coord=2:225780552..225784029:-1; parent…
29.2.7.2.12	Developmental Only	0.356331	5.25702	protein.synthesis.transfer RNA.plastid.tRNA-Lys
11.5.1002	Developmental Only	1.551	5.21159	lipid metabolism.glyceral metabolism
12.3.1	Developmental Only	2.75992	5.19735	N-metabolism.N-degradation.glutamate dehydrogenase	highly similar to 702AT5G07440| Symbols: GDH2 | GDH2 GLUTAMATE DEHYDROGENASE 2 | chr5:2356154-2357547 FORWARDhighly similar to 690DHE3_VITVIhighly similar to 755UniRef90_Q7XN06cluster: osjnbb0038f03.5 protein; n=4; oryza sativa|rep: osjnbb0038f03.5 protein - oryza sativa subsp. japonica rice seq=cdna; coord=10:133674688..133679141:1; parent_gene=GRMZM2G427097
2.1.2.1003	Developmental Only	0.322234	5.12135	major CHO metabolism.synthesis.starch
29.2.1.1.1.2.10	Developmental Only	0.198965	5.11856	protein.synthesis.ribosomal protein.prokaryotic.chloroplast.50S subunit.L10	moderately similar to 266AT5G13510| Symbols: | ribosomal protein L10 family protein | chr5:4341297-4341959 FORWARDmoderately similar to 281RK10_TOBACmoderately similar to 349UniRef90_Q9ZSS9cluster: 50s ribosomal protein l10; n=4; oryza sativa|rep: 50s ribosomal protein l10 - oryza sativa rice seq=cdna; coord=1:43587722..43588390:1; parent_gene=AC217300.3_FG005
29.2.1.2.2.99	Developmental Only	0.361804	5.08683	protein.synthesis.ribosomal protein.eukaryotic.60S subunit.unknown	weakly similar to 113RLA2A_MAIZEweakly similar to 113UniRef90_P46252cluster: 60s acidic ribosomal protein p2a; n=4; zea mays|rep: 60s acidic ribosomal protein p2a - zea mays maize seq=cdna; coord=8:71951164..71953552:1; parent_gene=GRMZM2G105712
11.8.1005	Developmental Only	1.52534	5.05208	lipid metabolism.exotics steroids, squalene etc
13.1.7.8	Developmental Only	0.992356	5.04429	amino acid metabolism.synthesis.histidine.histidinol dehydrogenase
4.2	Developmental Only	0	5.04306	glycolysis.PGM	highly similar to 741AT1G70820| Symbols: | phosphoglucomutase, putative / glucose phosphomutase, putative | chr1:26709256-26711696 FORWARDhighly similar to 882UniRef90_Q69TT2cluster: putative phosphomannomutase; n=3; oryza sativa japonica cultivar-group|rep: putative phosphomannomutase - oryza sativa subsp. japonica rice seq=cdna; coord=7:67848870..67851654:1; parent_gene=GRMZM2G067908
GO:0015979	Both Networks	28.6047	87.9058	photosynthesis	The synthesis by organisms of organic chemical compounds, especially carbohydrates, from carbon dioxide (CO2) using energy obtained from light rather than from the oxidation of chemical compounds.
GO:0007018	Both Networks	19.591	68.4881	microtubule-based movement	A microtubule-based process that is mediated by motor proteins and results in the movement of organelles, other microtubules, or other particles along microtubules.
GO:0007017	Both Networks	17.4949	67.0148	microtubule-based process	Any cellular process that depends upon or alters the microtubule cytoskeleton, that part of the cytoskeleton comprising microtubules and their associated proteins.
GO:0006260	Both Networks	18.139	53.0708	DNA replication	The cellular metabolic process in which a cell duplicates one or more molecules of DNA. DNA replication begins when specific sequences, known as origins of replication, are recognized and bound by initiation proteins, and ends when the original DNA molecule has been completely duplicated and the copies topologically separated. The unit of replication usually corresponds to the genome of the cell,…
GO:0071897	Both Networks	18.139	53.0708	DNA biosynthetic process	The cellular DNA metabolic process resulting in the formation of DNA, deoxyribonucleic acid, one of the two main types of nucleic acid, consisting of a long unbranched macromolecule formed from one or two strands of linked deoxyribonucleotides, the 3'-phosphate group of each constituent deoxyribonucleotide being joined in 3',5'-phosphodiester linkage to the 5'-hydroxyl group of the deoxyribose mo…
GO:0019684	Both Networks	10.7111	60.1913	photosynthesis, light reaction	The light reactions of photosynthesis, which take place in photosystems II and I. Light energy is harvested and used to power the transfer of electrons among a series of electron donors and acceptors. The final electron acceptor is NADP+, which is reduced to NADPH. NADPH generated from light reactions is used in sugar synthesis in dark reactions. Light reactions also generate a proton motive forc…
GO:0006323	Both Networks	8.33513	59.6512	DNA packaging	Any process in which DNA and associated proteins are formed into a compact, orderly structure.
GO:0009765	Both Networks	5.90139	60.9463	photosynthesis, light harvesting	Absorption and transfer of the energy absorbed from light photons between photosystem reaction centers.
GO:0006334	Both Networks	8.93957	57.8236	nucleosome assembly	The aggregation, arrangement and bonding together of a nucleosome, the beadlike structural units of eukaryotic chromatin composed of histones and DNA.
GO:0034728	Both Networks	8.93957	57.8236	nucleosome organization	A process that is carried out at the cellular level which results in the assembly, arrangement of constituent parts, or disassembly of one or more nucleosomes.
GO:0071824	Both Networks	8.93957	57.8236	protein-DNA complex subunit organization	Any process in which macromolecules aggregate, disaggregate, or are modified, resulting in the formation, disassembly, or alteration of a protein-DNA complex.
GO:0065004	Both Networks	8.93957	57.8236	protein-DNA complex assembly	The aggregation, arrangement and bonding together of proteins and DNA molecules to form a protein-DNA complex.
GO:0031497	Both Networks	8.93957	57.8236	chromatin assembly	The assembly of DNA, histone proteins, and other associated proteins into chromatin structure, beginning with the formation of the basic unit, the nucleosome, followed by organization of the nucleosomes into higher order structures, ultimately giving rise to a complex organization of specific domains within the nucleus.
GO:0006325	Both Networks	5.76976	60.51	chromatin organization	Any process that results in the specification, formation or maintenance of the physical structure of eukaryotic chromatin.
GO:0006333	Both Networks	8.13834	56.5748	chromatin assembly or disassembly	The formation or destruction of chromatin structures.
GO:0006396	Both Networks	9.17167	48.2985	RNA processing	Any process involved in the conversion of one or more primary RNA transcripts into one or more mature RNA molecules.
GO:0016192	Both Networks	8.99261	46.7112	vesicle-mediated transport	A cellular transport process in which transported substances are moved in membrane-bounded vesicles; transported substances are enclosed in the vesicle lumen or located in the vesicle membrane. The process begins with a step that directs a substance to the forming vesicle, and includes vesicle budding and coating. Vesicles are then targeted to, and fuse with, an acceptor membrane.
GO:0034660	Both Networks	15.9263	36.8479	ncRNA metabolic process	The chemical reactions and pathways involving non-coding RNA transcripts (ncRNAs).
GO:0006915	Both Networks	7.83073	38.3309	apoptosis	A form of programmed cell death that begins when a cell receives internal or external signals that trigger the activity of proteolytic caspases, proceeds through a series of characteristic stages typically including rounding-up of the cell, retraction of pseudopodes, reduction of cellular volume (pyknosis), chromatin condensation, nuclear fragmentation (karyorrhexis), and plasma membrane blebbing…
GO:0012501	Both Networks	7.83073	38.3309	programmed cell death	Cell death resulting from activation of endogenous cellular processes.
GO:0016265	Both Networks	6.76486	37.0169	death	A permanent cessation of all vital functions: the end of life; can be applied to a whole organism or to a part of an organism.
GO:0008219	Both Networks	6.76486	37.0169	cell death	A biological process that results in permanent cessation of all vital functions of a cell.
GO:0006399	Both Networks	15.1185	26.5464	tRNA metabolic process	The chemical reactions and pathways involving tRNA, transfer RNA, a class of relatively small RNA molecules responsible for mediating the insertion of amino acids into the sequence of nascent polypeptide chains during protein synthesis. Transfer RNA is characterized by the presence of many unusual minor bases, the function of which has not been completely established.
GO:0033013	Both Networks	7.7422	29.0841	tetrapyrrole metabolic process	The chemical reactions and pathways involving tetrapyrroles, natural pigments containing four pyrrole rings joined by one-carbon units linking position 2 of one pyrrole ring to position 5 of the next.
GO:0043086	Both Networks	8.82838	27.1174	negative regulation of catalytic activity	Any process that stops or reduces the activity of an enzyme.
GO:0044092	Both Networks	8.82838	27.1174	negative regulation of molecular function	Any process that stops or reduces the rate or extent of a molecular function, an elemental biological activity occurring at the molecular level, such as catalysis or binding.
GO:0006606	Both Networks	9.4551	25.9372	protein import into nucleus	The directed movement of a protein from the cytoplasm to the nucleus.
GO:0034504	Both Networks	9.4551	25.9372	protein localization to nucleus	A process in which a protein is transported to, or maintained in, a location within the nucleus.
GO:0051170	Both Networks	9.4551	25.9372	nuclear import	The directed movement of substances into the nucleus.
GO:0033014	Both Networks	8.42763	25.503	tetrapyrrole biosynthetic process	The chemical reactions and pathways leading to the formation of tetrapyrroles, natural pigments containing four pyrrole rings joined by one-carbon units linking position 2 of one pyrrole ring to position 5 of the next.
GO:0006261	Both Networks	9.32185	24.2806	DNA-dependent DNA replication	A DNA replication process that uses parental DNA as a template for the DNA-dependent DNA polymerases that synthesize the new strands.
GO:0043039	Both Networks	13.4052	18.737	tRNA aminoacylation	The chemical reactions and pathways by which the various amino acids become bonded to their corresponding tRNAs. The most common route for synthesis of aminoacyl tRNA is by the formation of an ester bond between the 3'-hydroxyl group of the most 3' adenosine of the tRNA, usually catalyzed by the cognate aminoacyl-tRNA ligase. A given aminoacyl-tRNA ligase aminoacylates all species of an isoaccept…
GO:0043038	Both Networks	13.4052	18.737	amino acid activation	The modification of an amino acid to an active form, for incorporation into a peptide, protein or other macromolecule.
GO:0006418	Both Networks	13.4052	18.7335	tRNA aminoacylation for protein translation	The synthesis of aminoacyl tRNA by the formation of an ester bond between the 3'-hydroxyl group of the most 3' adenosine of the tRNA, to be used in ribosome-mediated polypeptide synthesis.
GO:0019439	Both Networks	6.1097	25.8496	aromatic compound catabolic process	The chemical reactions and pathways resulting in the breakdown of aromatic compounds, any substance containing an aromatic carbon ring.
GO:0043623	Both Networks	7.05773	23.4515	cellular protein complex assembly	The aggregation, arrangement and bonding together of a set of components to form a protein complex, occurring at the level of an individual cell.
GO:0006270	Both Networks	7.6353	22.4544	DNA-dependent DNA replication initiation	The process in which DNA replication is started; this involves the separation of a stretch of the DNA double helix, the recruitment of DNA polymerases and the initiation of polymerase action.
GO:0000059	Both Networks	8.86065	20.9605	protein import into nucleus, docking	A protein complex assembly process that contributes to protein import into the nucleus, and that results in the association of a cargo protein, a carrier protein such as an importin alpha/beta heterodimer, and a nucleoporin located at the periphery of the nuclear pore complex.
GO:0017038	Both Networks	6.97786	22.8173	protein import	The directed movement of proteins into a cell or organelle.
GO:0006414	Both Networks	16.1837	11.4348	translational elongation	The successive addition of amino acid residues to a nascent polypeptide chain during protein biosynthesis.
GO:0034470	Both Networks	7.65584	19.7645	ncRNA processing	Any process that results in the conversion of one or more primary non-coding RNA (ncRNA) transcripts into one or more mature ncRNA molecules.
GO:0009719	Both Networks	12.0864	13.4822	response to endogenous stimulus	Any process that results in a change in state or activity of a cell or an organism (in terms of movement, secretion, enzyme production, gene expression, etc.) as a result of a stimulus arising within the organism.
GO:0009725	Both Networks	12.0864	13.4822	response to hormone stimulus	Any process that results in a change in state or activity of a cell or an organism (in terms of movement, secretion, enzyme production, gene expression, etc.) as a result of a hormone stimulus.
GO:0009451	Both Networks	6.82898	17.7714	RNA modification	The covalent alteration of one or more nucleotides within an RNA molecule to produce an RNA molecule with a sequence that differs from that coded genetically.
GO:0070271	Both Networks	8.58094	15.7671	protein complex biogenesis	A cellular process that results in the biosynthesis of constituent macromolecules, assembly, and arrangement of constituent parts of a protein complex. Includes the synthesis of the constituent protein molecules, and those protein modifications that are involved in synthesis or assembly of the complex.
GO:0006461	Both Networks	8.58094	15.7671	protein complex assembly	The aggregation, arrangement and bonding together of a set of components to form a protein complex.
GO:0006605	Both Networks	5.94875	18.221	protein targeting	The process of targeting specific proteins to particular membrane-bounded subcellular organelles. Usually requires an organelle specific protein sequence motif.
GO:0006281	Both Networks	8.96894	14.1405	DNA repair	The process of restoring DNA after damage. Genomes are subject to damage by chemical and physical agents in the environment (e.g. UV and ionizing radiations, chemical mutagens, fungal and bacterial toxins, etc.) and by free radicals or alkylating agents endogenously generated in metabolism. DNA is also damaged because of errors during its replication. A variety of different DNA repair pathways ha…
GO:0006974	Both Networks	8.15992	14.896	response to DNA damage stimulus	Any process that results in a change in state or activity of a cell (in terms of movement, secretion, enzyme production, gene expression, etc.) as a result of a stimulus indicating damage to its DNA from environmental insults or errors during metabolism.
GO:0033554	Both Networks	7.91207	15.1059	cellular response to stress	Any process that results in a change in state or activity of a cell (in terms of movement, secretion, enzyme production, gene expression, etc.) as a result of a stimulus indicating the organism is under stress. The stress is usually, but not necessarily, exogenous (e.g. temperature, humidity, ionizing radiation).
GO:0071822	Both Networks	7.17885	15.7854	protein complex subunit organization	Any process in which macromolecules aggregate, disaggregate, or are modified, resulting in the formation, disassembly, or alteration of a protein complex.
GO:0016568	Both Networks	11.4881	9.9765	chromatin modification	The alteration of DNA or protein in chromatin, which may result in changing the chromatin structure.
GO:0006457	Both Networks	7.73213	13.5585	protein folding	The process of assisting in the covalent and noncovalent assembly of single chain polypeptides or multisubunit complexes into the correct tertiary structure.
GO:0009416	Both Networks	5.97751	15.1378	response to light stimulus	Any process that results in a change in state or activity of a cell or an organism (in terms of movement, secretion, enzyme production, gene expression, etc.) as a result of a light stimulus, electromagnetic radiation of wavelengths classified as infrared, visible or ultraviolet light.
GO:0009314	Both Networks	5.97751	15.1378	response to radiation	Any process that results in a change in state or activity of a cell or an organism (in terms of movement, secretion, enzyme production, gene expression, etc.) as a result of an electromagnetic radiation stimulus. Electromagnetic radiation is a propagating wave in space with electric and magnetic components. These components oscillate at right angles to each other and to the direction of propagati…
GO:0006857	Both Networks	5.84826	14.1376	oligopeptide transport	The directed movement of oligopeptides into, out of or within a cell, or between cells, by means of some agent such as a transporter or pore. Oligopeptides are molecules that contain a small number (2 to 20) of amino-acid residues connected by peptide linkages.
GO:0006725	Both Networks	5.38623	14.5939	cellular aromatic compound metabolic process	The chemical reactions and pathways involving aromatic compounds, any organic compound characterized by one or more planar rings, each of which contains conjugated double bonds and delocalized pi electrons, as carried out by individual cells.
GO:0016569	Both Networks	12.1781	7.79225	covalent chromatin modification	The alteration of DNA or protein in chromatin by the covalent addition or removal of chemical groups.
GO:0016570	Both Networks	12.1781	7.79225	histone modification	The covalent alteration of one or more amino acid residues within a histone protein.
GO:0010033	Both Networks	11.0248	8.58877	response to organic substance	Any process that results in a change in state or activity of a cell or an organism (in terms of movement, secretion, enzyme production, gene expression, etc.) as a result of an organic substance stimulus.
GO:0043414	Both Networks	5.73583	13.2971	macromolecule methylation	The covalent attachment of a methyl residue to one or more monomeric units in a polypeptide, polynucleotide, polysaccharide, or other biological macromolecule.
GO:0009966	Both Networks	8.42599	10.1722	regulation of signal transduction	Any process that modulates the frequency, rate or extent of signal transduction.
GO:0023051	Both Networks	8.42599	10.1722	regulation of signaling	Any process that modulates the frequency, rate or extent of a signaling process.
GO:0051258	Both Networks	5.45299	13.055	protein polymerization	The process of creating protein polymers, compounds composed of a large number of component monomers; polymeric proteins may be made up of different or identical monomers. Polymerization occurs by the addition of extra monomers to an existing poly- or oligomeric protein.
GO:0048583	Both Networks	8.26013	9.41575	regulation of response to stimulus	Any process that modulates the frequency, rate or extent of a response to a stimulus. Response to stimulus is a change in state or activity of a cell or an organism (in terms of movement, secretion, enzyme production, gene expression, etc.) as a result of a stimulus.
GO:0007265	Both Networks	7.31817	10.3252	Ras protein signal transduction	A series of molecular signals within the cell that are mediated by a member of the Ras superfamily of proteins switching to a GTP-bound active state.
GO:0051056	Both Networks	7.31817	10.3252	regulation of small GTPase mediated signal transduction	Any process that modulates the frequency, rate or extent of small GTPase mediated signal transduction.
GO:0046578	Both Networks	7.31817	10.3252	regulation of Ras protein signal transduction	Any process that modulates the frequency, rate or extent of Ras protein signal transduction.
GO:0044264	Both Networks	5.07449	12.1548	cellular polysaccharide metabolic process	The chemical reactions and pathways involving polysaccharides, polymers of more than 10 monosaccharide residues joined by glycosidic linkages, as carried out by individual cells.
GO:0071704	Both Networks	9.40628	7.49953	organic substance metabolic process	The chemical reactions and pathways involving organic substances, any molecular entities containing carbon.
GO:0070085	Both Networks	5.25992	11.2655	glycosylation	The covalent attachment of a glycosyl residue to a substrate molecule.
GO:0008033	Both Networks	5.97422	10.4512	tRNA processing	The process in which a pre-tRNA molecule is converted to a mature tRNA, ready for addition of an aminoacyl group.
GO:0007264	Both Networks	7.03507	9.28037	small GTPase mediated signal transduction	Any series of molecular signals in which a small monomeric GTPase relays one or more of the signals.
GO:0015833	Both Networks	5.1339	11.0801	peptide transport	The directed movement of peptides, compounds of two or more amino acids where the alpha carboxyl group of one is bound to the alpha amino group of another, into, out of or within a cell, or between cells, by means of some agent such as a transporter or pore.
GO:0035556	Both Networks	7.05101	9.00368	intracellular signal transduction	The process in which a signal is passed on to downstream components within the cell, which become activated themselves to further propagate the signal and finally trigger a change in the function or state of the cell.
GO:0033692	Both Networks	6.97164	8.86755	cellular polysaccharide biosynthetic process	The chemical reactions and pathways resulting in the formation of polysaccharides, polymers of more than 10 monosaccharide residues joined by glycosidic linkages, occurring at the level of an individual cell.
GO:0030243	Both Networks	5.42967	10.1115	cellulose metabolic process	The chemical reactions and pathways involving cellulose, a linear beta1-4 glucan of molecular mass 50-400 kDa with the pyranose units in the -4C1 conformation.
GO:0030244	Both Networks	5.42967	10.1115	cellulose biosynthetic process	The chemical reactions and pathways resulting in the formation of cellulose, a linear beta1-4 glucan of molecular mass 50-400 kDa with the pyranose units in the -4C1 conformation.
GO:0000271	Both Networks	7.18019	7.95885	polysaccharide biosynthetic process	The chemical reactions and pathways resulting in the formation of polysaccharides, polymers of more than 10 monosaccharide residues joined by glycosidic linkages.
GO:0006073	Both Networks	7.23812	7.78776	cellular glucan metabolic process	The chemical reactions and pathways involving glucans, polysaccharides consisting only of glucose residues.
GO:0044042	Both Networks	7.23812	7.78776	glucan metabolic process	The chemical reactions and pathways involving glucans, polysaccharides consisting only of glucose residues.
GO:0034637	Both Networks	9.89115	5.0345	cellular carbohydrate biosynthetic process	The chemical reactions and pathways resulting in the formation of carbohydrates, any of a group of organic compounds based of the general formula Cx(H2O)y, carried out by individual cells.
GO:0018205	Both Networks	8.88156	5.25629	peptidyl-lysine modification	The modification of peptidyl-lysine.
GO:0006650	Both Networks	5.34212	8.512	glycerophospholipid metabolic process	The chemical reactions and pathways involving glycerophospholipids, any derivative of glycerophosphate that contains at least one O-acyl, O-alkyl, or O-alkenyl group attached to the glycerol residue.
GO:0046486	Both Networks	5.34212	8.512	glycerolipid metabolic process	The chemical reactions and pathways involving glycerolipids, any lipid with a glycerol backbone. Diacylglycerol and phosphatidate are key lipid intermediates of glycerolipid biosynthesis.
GO:0046488	Both Networks	5.71016	7.79746	phosphatidylinositol metabolic process	The chemical reactions and pathways involving phosphatidylinositol, any glycophospholipid in which a sn-glycerol 3-phosphate residue is esterified to the 1-hydroxyl group of 1D-myo-inositol.
GO:0006096	Both Networks	8.04682	5.08079	glycolysis	The chemical reactions and pathways resulting in the breakdown of a monosaccharide (generally glucose) into pyruvate, with the concomitant production of a small amount of ATP. Glycolysis begins with phosphorylation of a monosaccharide (generally glucose) on the sixth carbon by a hexokinase, and ends with the production of pyruvate. Pyruvate may be converted to ethanol, lactate, or other small mol…
GO:0042176	Both Networks	5.92437	7.09993	regulation of protein catabolic process	Any process that modulates the frequency, rate or extent of the chemical reactions and pathways resulting in the breakdown of a protein by the destruction of the native, active configuration, with or without the hydrolysis of peptide bonds.
GO:0032318	Both Networks	6.66585	6.24212	regulation of Ras GTPase activity	Any process that modulates the activity of a GTPase of the Ras superfamily.
GO:0045454	Both Networks	6.63954	6.25063	cell redox homeostasis	Any process that maintains the redox environment of a cell or compartment within a cell.
GO:0008652	Both Networks	7.2843	5.09149	cellular amino acid biosynthetic process	The chemical reactions and pathways resulting in the formation of amino acids, organic acids containing one or more amino substituents.
GO:0006026	Both Networks	6.29521	6.065	aminoglycan catabolic process	The chemical reactions and pathways resulting in the breakdown of aminoglycans, any polymer containing amino groups that consists of more than about 10 monosaccharide residues joined to each other by glycosidic linkages.
GO:0006813	Both Networks	5.84102	6.48766	potassium ion transport	The directed movement of potassium ions (K+) into, out of or within a cell, or between cells, by means of some agent such as a transporter or pore.
GO:0019725	Both Networks	6.39911	5.57095	cellular homeostasis	Any process involved in the maintenance of an internal steady state at the level of the cell.
GO:0043085	Both Networks	6.48922	5.4058	positive regulation of catalytic activity	Any process that activates or increases the activity of an enzyme.
GO:0044093	Both Networks	6.48922	5.4058	positive regulation of molecular function	Any process that activates or increases the rate or extent of a molecular function, an elemental biological activity occurring at the molecular level, such as catalysis or binding.
GO:0006030	Both Networks	6.29521	5.53673	chitin metabolic process	The chemical reactions and pathways involving chitin, a linear polysaccharide consisting of P-1,4-linked N-acetyl-D-glucosamine residues.
GO:0006032	Both Networks	6.29521	5.53673	chitin catabolic process	The chemical reactions and pathways resulting in the breakdown of chitin, a linear polysaccharide consisting of P-1,4-linked N-acetyl-D-glucosamine residues.
GO:0043547	Both Networks	6.20691	5.47634	positive regulation of GTPase activity	Any process that activates or increases the activity of a GTPase.
GO:0018022	Both Networks	5.00433	6.5165	peptidyl-lysine methylation	The methylation of peptidyl-lysine to form either the mono-, di- or trimethylated derivative.
GO:0016571	Both Networks	5.00433	6.5165	histone methylation	The modification of histones by addition of methyl groups.
GO:0034968	Both Networks	5.00433	6.5165	histone lysine methylation	The modification of a histone by addition of a methyl group to a lysine residue.
GO:0006265	Both Networks	5.94206	5.03297	DNA topological change	The process in which a transformation is induced in the topological structure of a double-stranded DNA helix, resulting in a change in linking number.
GO:0051345	Both Networks	5.62488	5.27686	positive regulation of hydrolase activity	Any process that activates or increases the frequency, rate or extent of hydrolase activity, the catalysis of the hydrolysis of various bonds.
GO:0043687	Both Networks	5.20339	5.66887	post-translational protein modification	The process of covalently altering one or more amino acids in a protein after the protein has been completely translated and released from the ribosome.
GO:0022406	Both Networks	5.04556	5.28317	membrane docking	The initial attachment of a membrane or protein to a target membrane. Docking requires only that the proteins come close enough to interact and adhere.
GO:0006904	Both Networks	5.04556	5.28317	vesicle docking involved in exocytosis	The initial attachment of a vesicle membrane to a target membrane, mediated by proteins protruding from the membrane of the vesicle and the target membrane, that contributes to exocytosis.
GO:0048278	Both Networks	5.04556	5.28317	vesicle docking	The initial attachment of a transport vesicle membrane to the target membrane, mediated by proteins protruding from the membrane of the vesicle and the target membrane. Docking requires only that the two membranes come close enough for these proteins to interact and adhere.
13.1.3.5.1001	Both Networks	49.5328	184.381	amino acid metabolism.synthesis.aspartate family.lysine
35.1.1013	Both Networks	64.8478	132.433	not assigned.no ontology
29.2.1.2.2.25	Both Networks	83.5561	54.6128	protein.synthesis.ribosomal protein.eukaryotic.60S subunit.L25
29.1.9	Both Networks	20.8076	61.2037	protein.aa activation.valine-tRNA ligase
3.1.1.1	Both Networks	7.10325	65.3023	minor CHO metabolism.raffinose family.galactinol synthases.known
23.5.5	Both Networks	19.6977	51.6196	nucleotide metabolism.deoxynucleotide metabolism.dUTP diphosphatase
29.1.16	Both Networks	20.5197	49.6593	protein.aa activation.cysteine-tRNA ligase	very weakly similar to 84.3AT2G31170| Symbols: | tRNA synthetase class I C family protein | chr2:13289636-13291333 REVERSEweakly similar to 136UniRef90_Q0IZQ2cluster: os09g0556500 protein; n=2; oryza sativa|rep: os09g0556500 protein - oryza sativa subsp. japonica rice seq=cdna; coord=1:294359210..294367058:-1; parent_gene=GRMZM2G156565
19.13	Both Networks	21.3138	47.8188	tetrapyrrole synthesis.divinyl chlorophyllide-a 8-vinyl-reductase
28.1.1	Both Networks	14.9081	54.0604	DNA.synthesis/chromatin structure.retrotransposon/transposase
16.7.1001	Both Networks	13.0564	54.6595	secondary metabolism.wax
29.2.1.2.2.513	Both Networks	9.11605	55.3353	protein.synthesis.ribosomal protein.eukaryotic.60S subunit.L13A	moderately similar to 333AT5G48760| Symbols: | 60S ribosomal protein L13A RPL13aD | chr5:19788541-19789912 REVERSEmoderately similar to 320RL13A_LUPLUmoderately similar to 355UniRef90_Q5I7L1cluster: ribosomal protein l13a; n=4; poaceae|rep: ribosomal protein l13a - triticum aestivum wheat seq=cdna; coord=1:276747843..276749879:1; parent_gene=GRMZM2G090422
29.2.1.2.2.16	Both Networks	6.38067	56.6138	protein.synthesis.ribosomal protein.eukaryotic.60S subunit.L16
29.2.1.1.3.2.20	Both Networks	11.8792	47.577	protein.synthesis.ribosomal protein.prokaryotic.unknown organellar.50S subunit.L20
29.6	Both Networks	11.4109	46.6103	protein.folding	moderately similar to 278AT5G13410| Symbols: | immunophilin / FKBP-type peptidyl-prolyl cis-trans isomerase family protein | chr5:4299833-4301709 REVERSEmoderately similar to 317UniRef90_A2YHW8cluster: peptidyl-prolyl cis-trans isomerase; n=2; oryza sativa|rep: peptidyl-prolyl cis-trans isomerase - oryza sativa subsp. indica rice seq=cdna; coord=1:210252252..210257559:1; parent_gene=GRMZM2G155753
11.9.4.14	Both Networks	14.4361	41.8468	lipid metabolism.lipid degradation.beta-oxidation.enoyl isomerase
27.3.42	Both Networks	22.5745	31.2553	RNA.regulation of transcription.Bromodomain proteins	moderately similar to 204AT1G20670| Symbols: | DNA-binding bromodomain-containing protein | chr1:7164527-7167923 REVERSEhighly similar to 583UniRef90_Q10S86cluster: bromodomain containing protein, expressed; n=3; oryza sativa japonica cultivar-group|rep: bromodomain containing protein, expressed - oryza sativa subsp. japonica rice seq=cdna; coord=1:7003440..7008725:1; parent_gene=GRMZM2G020548
11.9.3.4	Both Networks	11.0225	42.5954	lipid metabolism.lipid degradation.lysophospholipases.phospholipase A2	very weakly similar to 85.9AT2G19690| Symbols: | phospholipase A2 beta, secretory low molecular weight | chr2:8510408-8511631 FORWARDweakly similar to 106UniRef90_Q9XG80cluster: putative phospholipase a2 precursor; n=3; oryza sativa|rep: putative phospholipase a2 precursor - oryza sativa rice seq=cdna; coord=4:167830049..167831348:1; parent_gene=GRMZM2G045294
18.3.1	Both Networks	9.75799	41.6571	Co-factor and vitamine metabolism.riboflavin.GTP cyclohydrolase II
29.2.1.1.1.1.18	Both Networks	16.7491	32.0625	protein.synthesis.ribosomal protein.prokaryotic.chloroplast.30S subunit.S18
13.1.4.3	Both Networks	5.93176	39.9927	amino acid metabolism.synthesis.branched chain group.valine specific
16.2.99.1031	Both Networks	13.003	32.6699	secondary metabolism.phenylpropanoids.unspecified
23.3.2.3	Both Networks	18.0842	26.538	nucleotide metabolism.salvage.nucleoside kinases.thymidine kinase	moderately similar to 294AT3G07800| Symbols: | thymidine kinase, putative | chr3:2489950-2490941 REVERSEmoderately similar to 377KITH_ORYSAmoderately similar to 377UniRef90_O81263cluster: thymidine kinase; n=6; oryza sativa|rep: thymidine kinase - oryza sativa subsp. japonica rice seq=cdna; coord=1:78034681..78040456:-1; parent_gene=GRMZM2G048821
1.3.1003	Both Networks	12.6567	30.3776	PS.calvin cyle
3.3.1006	Both Networks	8.82018	33.6525	minor CHO metabolism.sugar alcohols
17.7	Both Networks	12.1753	29.6221	hormone metabolism.jasmonate
3.4	Both Networks	11.5333	28.7855	minor CHO metabolism.myo-inositol
29.2.1.1.2.2.2	Both Networks	27.2846	11.7304	protein.synthesis.ribosomal protein.prokaryotic.mitochondrion.50S subunit.L2
20.1003	Both Networks	19.4354	18.2387	stress
29.5.11.1	Both Networks	15.0264	22.2256	protein.degradation.ubiquitin.ubiquitin	weakly similar to 115AT4G01000| Symbols: | ubiquitin family protein | chr4:432186-433727 REVERSEmoderately similar to 292UniRef90_Q8LHF3cluster: splicing factor-like; n=2; oryza sativa|rep: splicing factor-like - oryza sativa subsp. japonica rice seq=cdna; coord=8:149876673..149881548:1; parent_gene=GRMZM2G076827
16.2.99.1042	Both Networks	13.2117	23.3154	secondary metabolism.phenylpropanoids.unspecified
34.19.1	Both Networks	10.5443	25.3693	transport.Major Intrinsic Proteins.PIP	moderately similar to 430AT2G37170| Symbols: PIP2;2, PIP2B | PIP2B plasma membrane intrinsic protein 2;2; water channel | chr2:15620703-15621870 REVERSEmoderately similar to 499PIP24_ORYSAhighly similar to 532UniRef90_Q9ATM5cluster: aquaporin pip2-6; n=5; poaceae|rep: aquaporin pip2-6 - zea mays maize seq=cdna; coord=7:43739705..43741074:-1; parent_gene=GRMZM2G047368
29.2.1.99.2.18	Both Networks	29.6893	5.19919	protein.synthesis.ribosomal protein.unknown.large subunit.L18	weakly similar to 147AT1G14205| Symbols: | ribosomal protein L18 family protein | chr1:4855577-4856757 FORWARDmoderately similar to 224UniRef90_Q69P96cluster: ribosomal protein-like; n=3; oryza sativa|rep: ribosomal protein-like - oryza sativa subsp. japonica rice seq=cdna; coord=1:14743110..14743934:-1; parent_gene=AC205142.3_FG001
28.2	Both Networks	9.02866	25.393	DNA.repair	weakly similar to 172AT5G64520| Symbols: XRCC2 | XRCC2 Arabidopsis thaliana homolog of XRCC2 | chr5:25805295-25807110 FORWARDmoderately similar to 213UniRef90_A2WXE2cluster: putative uncharacterized protein; n=4; oryza sativa|rep: putative uncharacterized protein - oryza sativa subsp. indica rice seq=cdna; coord=3:173037434..173042839:-1; parent_gene=GRMZM2G002626
27.3.57	Both Networks	16.3499	18.0488	RNA.regulation of transcription.JUMONJI family	weakly similar to 193AT1G30810| Symbols: | transcription factor jumonji jmj family protein / zinc finger C5HC2 type family protein | chr1:10938121-10941486 REVERSEmoderately similar to 264UniRef90_Q0DJC2cluster: os05g0302300 protein; n=3; oryza sativa|rep: os05g0302300 protein - oryza sativa subsp. japonica rice seq=cdna; coord=7:1520092..1523423:1; parent_gene=GRMZM2G108589
29.2.1.1.1.2.36	Both Networks	11.264	22.3714	protein.synthesis.ribosomal protein.prokaryotic.chloroplast.50S subunit.L36
13.1.5.3	Both Networks	7.16996	25.4081	amino acid metabolism.synthesis.serine-glycine-cysteine group.cysteine
17.2.1.1001	Both Networks	8.2667	24.2081	hormone metabolism.auxin.synthesis-degradation
3.99.1013	Both Networks	9.75542	20.3834	minor CHO metabolism.misc
16.2.99.1041	Both Networks	9.82042	17.2795	secondary metabolism.phenylpropanoids.unspecified
29.5.11	Both Networks	8.38859	17.4842	protein.degradation.ubiquitin	moderately similar to 433AT5G10790| Symbols: UBP22 | UBP22 UBIQUITIN-SPECIFIC PROTEASE 22; ubiquitin-specific protease | chr5:3410639-3412560 FORWARDhighly similar to 809UniRef90_Q25AN5cluster: h0811d08.10 protein; n=5; oryza sativa|rep: h0811d08.10 protein - oryza sativa rice seq=cdna; coord=2:5824592..5828601:1; parent_gene=GRMZM2G023239
29.1.15	Both Networks	8.38651	17.0693	protein.aa activation.proline-tRNA ligase	moderately similar to 258AT4G16510| Symbols: | YbaK/prolyl-tRNA synthetase-related | chr4:9302839-9304892 FORWARDmoderately similar to 363UniRef90_Q6H6L7cluster: ybak/prolyl-trna synthetase-like; n=2; oryza sativa|rep: ybak/prolyl-trna synthetase-like - oryza sativa subsp. japonica rice seq=cdna; coord=5:192176734..192181737:1; parent_gene=GRMZM2G168301
17.5.1.1	Both Networks	9.29005	16.1347	hormone metabolism.ethylene.synthesis-degradation.1-aminocyclopropane-1-carboxylate synthase
23.1.1.1001	Both Networks	7.33966	16.8146	nucleotide metabolism.synthesis.pyrimidines
30.2.23	Both Networks	6.63326	16.7666	signalling.receptor kinases.RKF3 like
17.2.1	Both Networks	6.50917	16.8904	hormone metabolism.auxin.synthesis-degradation	moderately similar to 370AT1G44350| Symbols: ILL6 | ILL6 IAA-leucine resistant ILR-like gene 6; metallopeptidase | chr1:16837189-16840641 REVERSEmoderately similar to 475UniRef90_A2YGG5cluster: putative uncharacterized protein; n=3; oryza sativa|rep: putative uncharacterized protein - oryza sativa subsp. indica rice seq=cdna; coord=5:50973372..50976259:1; parent_gene=GRMZM2G476538
10.1.3	Both Networks	12.0796	11.2249	cell wall.precursor synthesis.AXS	moderately similar to 291AT1G08200| Symbols: AXS2 | AXS2 UDP-D-APIOSE/UDP-D-XYLOSE SYNTHASE 2 | chr1:2574256-2576606 REVERSEmoderately similar to 327UniRef90_Q6QP37cluster: dtdp-glucose 4,6-dehydratase; n=4; poaceae|rep: dtdp-glucose 4,6-dehydratase - zea mays maize seq=cdna; coord=8:155610081..155612691:-1; parent_gene=GRMZM2G167872
19.2	Both Networks	12.7946	10.2804	tetrapyrrole synthesis.ferrochelatase	moderately similar to 399AT2G44520| Symbols: COX10 | COX10 CYTOCHROME C OXIDASE 10; prenyltransferase | chr2:18386736-18388807 FORWARDhighly similar to 622UniRef90_A2WQW7cluster: putative uncharacterized protein; n=3; oryza sativa|rep: putative uncharacterized protein - oryza sativa subsp. indica rice seq=cdna; coord=1:14834049..14839144:-1; parent_gene=GRMZM2G162776
16.2.99.1021	Both Networks	7.70019	15.2722	secondary metabolism.phenylpropanoids.unspecified
17.5.1.1002	Both Networks	14.8714	7.43938	hormone metabolism.ethylene.synthesis-degradation
18.8.1	Both Networks	13.3548	8.05093	Co-factor and vitamine metabolism.ubiquinone.hexaprenyldihydroxybenzoate methyltransferase	weakly similar to 124AT2G30920| Symbols: EMB3002, COQ3, ATCOQ3 | ATCOQ3 EMBRYO DEFECTIVE 3002 | chr2:13164486-13166901 REVERSEweakly similar to 160UniRef90_Q0DEH4cluster: os06g0152300 protein; n=4; oryza sativa|rep: os06g0152300 protein - oryza sativa subsp. japonica rice seq=cdna; coord=9:18929784..18931319:-1; parent_gene=GRMZM2G028552
13.1.6.3.1	Both Networks	11.2033	9.56582	amino acid metabolism.synthesis.aromatic aa.phenylalanine.arogenate dehydratase / prephenate dehydratase	weakly similar to 154AT3G07630| Symbols: ADT2 | ADT2 AROGENATE DEHYDRATASE 2; prephenate dehydratase | chr3:2435463-2437536 FORWARDmoderately similar to 223UniRef90_Q10N17cluster: prephenate dehydratase family protein, expressed; n=1; oryza sativa japonica cultivar-group|rep: prephenate dehydratase family protein, expressed - oryza sativa subsp. japonica rice seq=cdna; coord=9:133922670..13393048…
27.3.60	Both Networks	8.00652	12.0842	RNA.regulation of transcription.NIN-like bZIP-related family	weakly similar to 195AT1G76350| Symbols: | RWP-RK domain-containing protein | chr1:28645037-28647711 FORWARDmoderately similar to 358UniRef90_A2Z3S7cluster: putative uncharacterized protein; n=3; oryza sativa|rep: putative uncharacterized protein - oryza sativa subsp. indica rice seq=cdna; coord=7:141540396..141542541:-1; parent_gene=GRMZM2G053298
16.1.2.1003	Both Networks	6.04657	14.0107	secondary metabolism.isoprenoids.mevalonate pathway
3.1.2.1	Both Networks	6.90025	12.2925	minor CHO metabolism.raffinose family.raffinose synthases.known
16.2.99.1017	Both Networks	8.0401	10.9214	secondary metabolism.phenylpropanoids.unspecified
26.22	Both Networks	7.32072	11.2144	misc.short chain dehydrogenase/reductase SDR	moderately similar to 202AT5G10050| Symbols: | short-chain dehydrogenase/reductase SDR family protein | chr5:3144255-3145644 FORWARDmoderately similar to 272UniRef90_Q01JQ2cluster: h0523f07.11 protein; n=4; oryza sativa|rep: h0523f07.11 protein - oryza sativa rice seq=cdna; coord=2:43387264..43388595:-1; parent_gene=GRMZM2G116760
16.1.4	Both Networks	9.63142	8.75212	secondary metabolism.isoprenoids.carotenoids	moderately similar to 428AT1G06820| Symbols: CCR2, CRTISO | CRTISO CAROTENOID ISOMERASE; carotenoid isomerase | chr1:2093144-2096219 REVERSEmoderately similar to 436CRTSO_DAUCAmoderately similar to 498UniRef90_Q2R2A6cluster: carotenoid isomerase, putative, expressed; n=1; oryza sativa japonica cultivar-group|rep: carotenoid isomerase, putative, expressed - oryza sativa subsp. japonica rice seq=cd…
29.2.1.1.3.1.1	Both Networks	5.43162	12.775	protein.synthesis.ribosomal protein.prokaryotic.unknown organellar.30S subunit.S1	moderately similar to 272AT1G71720| Symbols: | S1 RNA-binding domain-containing protein | chr1:26987406-26989555 FORWARDvery weakly similar to 82.8RR1_SPIOLmoderately similar to 435UniRef90_Q5ZC75cluster: 30s ribosomal protein s1-like; n=1; oryza sativa japonica cultivar-group|rep: 30s ribosomal protein s1-like - oryza sativa subsp. japonica rice seq=cdna; coord=3:219990983..219993332:-1; parent_…
16.1.4.1003	Both Networks	9.9013	8.20609	secondary metabolism.isoprenoids.carotenoids.lycopene
29.2.7.1.6	Both Networks	5.23335	12.6433	protein.synthesis.transfer RNA.nucleus.tRNA-Glu
35.1.1004	Both Networks	5.84377	10.786	not assigned.no ontology
28.1.3	Both Networks	7.82251	8.55323	DNA.synthesis/chromatin structure.histone	very weakly similar to 82.4AT2G18050| Symbols: HIS1-3 | HIS1-3 HISTONE H1-3; DNA binding | chr2:7853336-7853752 FORWARDweakly similar to 119UniRef90_A2Y8V9cluster: putative uncharacterized protein; n=2; oryza sativa|rep: putative uncharacterized protein - oryza sativa subsp. indica rice seq=cdna; coord=9:23736443..23737807:1; parent_gene=GRMZM2G069911
35.1.23	Both Networks	5.33362	10.8564	not assigned.no ontology.aconitase C-terminal domain-containing protein
29.2.1.2.2.3	Both Networks	6.95736	9.03709	protein.synthesis.ribosomal protein.eukaryotic.60S subunit.L3
18.1007	Both Networks	6.38928	9.51775	Co-factor and vitamine metabolism
2.1	Both Networks	9.11962	6.63423	major CHO metabolism.synthesis
16.8.2	Both Networks	5.02541	9.5031	secondary metabolism.flavonoids.chalcones	highly similar to 545AT5G13930| Symbols: CHS, TT4, ATCHS | ATCHS/CHS/TT4 CHALCONE SYNTHASE; naringenin-chalcone synthase | chr5:4488764-4490037 FORWARDhighly similar to 617CHS2_MAIZEhighly similar to 587UniRef90_P24824cluster: chalcone synthase whp1; n=23; poaceae|rep: chalcone synthase whp1 - zea mays maize seq=cdna; coord=4:198335458..198338786:1; parent_gene=GRMZM2G018724
13.1.6.5.3	Both Networks	8.18157	6.00144	amino acid metabolism.synthesis.aromatic aa.tryptophan.phosphoribosyanthranilate isomerase	weakly similar to 120AT1G29410| Symbols: PAI3 | PAI3 PHOSPHORIBOSYLANTHRANILATE ISOMERASE 3; phosphoribosylanthranilate isomerase | chr1:10298691-10299916 REVERSEweakly similar to 166UniRef90_Q0E272cluster: n-5-phosphoribosylanthranilate isomerase; n=3; oryza sativa|rep: n-5-phosphoribosylanthranilate isomerase - oryza sativa subsp. japonica rice seq=cdna; coord=4:229539839..229542456:1; parent_g…
23.1.2.31	Both Networks	7.43321	6.5628	nucleotide metabolism.synthesis.purine.GMP synthetase	moderately similar to 210AT1G63660| Symbols: | GMP synthase glutamine-hydrolyzing, putative / glutamine amidotransferase, putative | chr1:23608537-23610743 REVERSEmoderately similar to 301UniRef90_A3BRY1cluster: putative uncharacterized protein; n=4; oryza sativa|rep: putative uncharacterized protein - oryza sativa subsp. japonica rice seq=cdna; coord=10:148605332..148608730:1; parent_gene=GRMZM2…
30.6	Both Networks	5.23677	8.67754	signalling.MAP kinases	weakly similar to 194AT1G08720| Symbols: EDR1 | EDR1 ENHANCED DISEASE RESISTANCE 1; kinase/ protein serine/threonine/tyrosine kinase | chr1:2774092-2779080 FORWARDhighly similar to 601UniRef90_Q9FPR5cluster: edr1; n=5; oryza sativa|rep: edr1 - oryza sativa rice seq=cdna; coord=9:118238035..118241992:1; parent_gene=GRMZM2G044180
17.8	Both Networks	5.13409	8.0704	hormone metabolism.salicylic acid
29.2.1.1.3.2.15	Both Networks	7.55842	5.46249	protein.synthesis.ribosomal protein.prokaryotic.unknown organellar.50S subunit.L15	moderately similar to 278AT5G64670| Symbols: | ribosomal protein L15 family protein | chr5:25869761-25871106 REVERSEmoderately similar to 348UniRef90_Q6UUH5cluster: putative ribosomal protein l15; n=1; oryza sativa japonica cultivar-group|rep: putative ribosomal protein l15 - oryza sativa subsp. japonica rice seq=cdna; coord=3:51350924..51356264:1; parent_gene=GRMZM2G058923
17.4.1.1003	Both Networks	5.6144	6.32106	hormone metabolism.cytokinin.synthesis-degradation
11.1015	Both Networks	5.73117	6.11668	lipid metabolism
27.3.81	Both Networks	5.59717	6.2243	RNA.regulation of transcription.S1FA	seq=cdna; coord=2:58639034..58641519:1; parent_gene=GRMZM2G056929
4.12	Both Networks	6.00492	5.74636	glycolysis.enolase	highly similar to 612AT2G36530| Symbols: LOS2 | LOS2 Low expression of osmotically responsive genes 1; phosphopyruvate hydratase | chr2:15328160-15330865 REVERSEhighly similar to 660ENO1_MAIZEhighly similar to 660UniRef90_P26301cluster: enolase 1; n=2; panicoideae|rep: enolase 1 - zea mays maize seq=cdna; coord=6:67052370..67056221:-1; parent_gene=GRMZM2G446253
34.12	Both Networks	5.25992	5.42106	transport.metal	weakly similar to 111AT1G23000| Symbols: | heavy-metal-associated domain-containing protein | chr1:8143603-8144854 FORWARDweakly similar to 156UniRef90_Q9AWU8cluster: p0044f08.14 protein; n=5; oryza sativa|rep: p0044f08.14 protein - oryza sativa subsp. japonica rice seq=cdna; coord=3:24600055..24602662:1; parent_gene=GRMZM2G055999
