# Supplementary material for: Discovering Functional Modules across Diverse Maize Transcriptomes Using COB, the Co-Expression Browser
Source: PLoS One. 2014 Jun 12;9(6):e99193. doi: 10.1371/journal.pone.0099193 (PMC4055606; doi:10.1371/journal.pone.0099193)
Supplement: File S1 — Tables S1-S8. Table S1. Network GO and MapMan annotations. Table S2. Genes in clusters identified in Figure 2. Table S3. Overlap of developmental clusters identified by MCL (vertical axis) and clusters identified in Figure 2 (horizontal axis). Table S4. Overlap of genotype clusters identified by MCL (vertical axis) and global clusters identified in Figure 2 (horizontal axis). Table S5. Gene Ontology enrichments for developmental clusters A, F and genotype cluster M. Table S6. Concordance between clusters with known structural variation and gene expression. Genes in these clusters were analyzed for concordance between the pattern of CNV and the expression profile across all genotypes. Expression values for genotypes that exhibited low CGH signal relative to the B73 reference in more than 50% of the CNV-associated genes in that cluster were evaluated for decreased expression. Each genotype's average expression across the genes in the cluster was compared with the average in other genotypes to using a Z-score measuring the difference from the average genotype for this cluster. The genotypes expression rank relative to all other genotypes is also reported (low rank corresponds to low expression). See materials and methods for more details. Table S7. Gene annotation information for genes connected to su1 in the developmental network. Gene annotation information for direct neighbors of su1 is listed, including GrameneID, classical maize names, locus and orthology information. Table S8. Gene annotation and KN1 Chip-Seq target status for genes in kn1 subnetworks. (ZIP) [file pone.0099193.s005.zip › TableS5.xlsx]

## Sheet: Sheet1
Cluster	GO ID	Description	P-val	corr p-val	cluster freq	total freq	genes
Dev A	71555	cell wall organization	1e-15	1.53e-13	19/184 10.3%	138/17144 0.8%	GRMZM2G128549 GRMZM2G321870 GRMZM2G382557 GRMZM2G060400 GRMZM2G139695 GRMZM2G062996 GRMZM2G112984 GRMZM2G043415 GRMZM2G030531 GRMZM2G004927 GRMZM2G431856 GRMZM2G164785 GRMZM2G125356 GRMZM2G007685 GRMZM2G146551 GRMZM2G314663 GRMZM2G352359 GRMZM2G137676 GRMZM2G012328
Dev A	42545	cell wall modification	4.2e-14	6.459e-12	14/184 7.6%	74/17144 0.4%	GRMZM2G128549 GRMZM2G321870 GRMZM2G060400 GRMZM2G382557 GRMZM2G062996 GRMZM2G112984 GRMZM2G043415 GRMZM2G004927 GRMZM2G431856 GRMZM2G125356 GRMZM2G314663 GRMZM2G352359 GRMZM2G137676 GRMZM2G012328
Dev A	71554	cell wall organization or biogenesis	2.7e-13	2.7326e-11	20/184 10.8%	220/17144 1.2%	GRMZM2G128549 GRMZM2G321870 GRMZM2G382557 GRMZM2G060400 GRMZM2G139695 GRMZM2G062996 GRMZM2G112984 GRMZM2G043415 GRMZM2G030531 GRMZM2G004927 GRMZM2G431856 GRMZM2G164785 GRMZM2G125356 GRMZM2G007685 GRMZM2G146551 GRMZM2G314663 GRMZM2G352359 GRMZM2G137676 GRMZM2G436950 GRMZM2G012328
Dev A	19953	sexual reproduction	1.3811e-06	0.00010496	8/184 4.3%	75/17144 0.4%	GRMZM2G409286 GRMZM2G139517 GRMZM2G007685 GRMZM2G146551 GRMZM2G053749 GRMZM2G005643 GRMZM2G164785 GRMZM2G007708
Dev A	6468	protein amino acid phosphorylation	3.2307e-05	0.0019642	34/184 18.4%	1526/17144 8.9%	GRMZM2G343428 GRMZM2G136400 GRMZM2G414899 GRMZM2G124739 GRMZM2G341379 GRMZM2G088245 GRMZM2G131629 GRMZM2G020915 GRMZM2G151216 GRMZM2G301647 GRMZM2G138198 GRMZM2G335052 GRMZM2G157803 GRMZM2G426732 GRMZM2G061257 GRMZM2G155260 GRMZM2G091338 GRMZM2G347047 GRMZM2G136170 GRMZM2G180071 GRMZM2G365815 GRMZM2G353659 GRMZM2G139223 GRMZM2G146305 GRMZM2G467703 GRMZM2G353957 GRMZM2G165433 GRMZM2G390896 GRMZM2G…
Dev A	9415	response to water	4.388e-05	0.0022232	4/184 2.1%	19/17144 0.1%	GRMZM2G042421 GRMZM2G448511 GRMZM2G158649 GRMZM2G053637
Dev A	3	reproduction	0.00011633	0.0050522	8/184 4.3%	137/17144 0.7%	GRMZM2G409286 GRMZM2G139517 GRMZM2G007685 GRMZM2G146551 GRMZM2G053749 GRMZM2G005643 GRMZM2G164785 GRMZM2G007708
Dev A	6887	exocytosis	0.0001754	0.0057261	5/184 2.7%	49/17144 0.2%	GRMZM2G348151 GRMZM2G343437 GRMZM2G359314 GRMZM2G336813 GRMZM2G330361
Dev A	9269	response to desiccation	0.00018836	0.0057261	3/184 1.6%	11/17144 0.0%	GRMZM2G042421 GRMZM2G158649 GRMZM2G053637
Dev A	9414	response to water deprivation	0.00018836	0.0057261	3/184 1.6%	11/17144 0.0%	GRMZM2G042421 GRMZM2G158649 GRMZM2G053637
Dev A	16192	vesicle-mediated transport	0.00022334	0.0060126	10/184 5.4%	234/17144 1.3%	GRMZM2G348151 GRMZM2G075588 GRMZM2G343437 GRMZM2G037912 GRMZM2G359314 GRMZM2G095441 GRMZM2G336813 GRMZM2G027019 GRMZM2G126922 GRMZM2G330361
Dev A	43687	post-translational protein modification	0.00023734	0.0060126	36/184 19.5%	1831/17144 10.6%	GRMZM2G343428 GRMZM2G136400 GRMZM2G389789 GRMZM2G414899 GRMZM2G124739 GRMZM2G341379 GRMZM2G088245 GRMZM2G131629 GRMZM2G020915 GRMZM2G151216 GRMZM2G301647 GRMZM2G138198 GRMZM2G335052 GRMZM2G157803 GRMZM2G426732 GRMZM2G061257 GRMZM2G155260 GRMZM2G091338 GRMZM2G347047 GRMZM2G136170 GRMZM2G180071 GRMZM2G136313 GRMZM2G365815 GRMZM2G353659 GRMZM2G139223 GRMZM2G146305 GRMZM2G467703 GRMZM2G353957 GRMZM2G…
Dev A	71669	plant-type cell wall organization or biogenesis	0.00035937	0.0078035	5/184 2.7%	57/17144 0.3%	GRMZM2G007685 GRMZM2G146551 GRMZM2G139695 GRMZM2G030531 GRMZM2G164785
Dev A	9664	plant-type cell wall organization	0.00035937	0.0078035	5/184 2.7%	57/17144 0.3%	GRMZM2G007685 GRMZM2G146551 GRMZM2G139695 GRMZM2G030531 GRMZM2G164785
Dev A	16310	phosphorylation	0.00076579	0.01552	34/184 18.4%	1802/17144 10.5%	GRMZM2G343428 GRMZM2G136400 GRMZM2G414899 GRMZM2G124739 GRMZM2G341379 GRMZM2G088245 GRMZM2G131629 GRMZM2G020915 GRMZM2G151216 GRMZM2G301647 GRMZM2G138198 GRMZM2G335052 GRMZM2G157803 GRMZM2G426732 GRMZM2G061257 GRMZM2G155260 GRMZM2G091338 GRMZM2G347047 GRMZM2G136170 GRMZM2G180071 GRMZM2G365815 GRMZM2G353659 GRMZM2G139223 GRMZM2G146305 GRMZM2G467703 GRMZM2G353957 GRMZM2G165433 GRMZM2G390896 GRMZM2G…
Dev A	6464	protein modification process	0.0013709	0.026047	36/184 19.5%	2012/17144 11.7%	GRMZM2G343428 GRMZM2G136400 GRMZM2G389789 GRMZM2G414899 GRMZM2G124739 GRMZM2G341379 GRMZM2G088245 GRMZM2G131629 GRMZM2G020915 GRMZM2G151216 GRMZM2G301647 GRMZM2G138198 GRMZM2G335052 GRMZM2G157803 GRMZM2G426732 GRMZM2G061257 GRMZM2G155260 GRMZM2G091338 GRMZM2G347047 GRMZM2G136170 GRMZM2G180071 GRMZM2G136313 GRMZM2G365815 GRMZM2G353659 GRMZM2G139223 GRMZM2G146305 GRMZM2G467703 GRMZM2G353957 GRMZM2G…
Dev A	6796	phosphate metabolic process	0.0015444	0.026083	35/184 19.0%	1951/17144 11.3%	GRMZM2G343428 GRMZM2G136400 GRMZM2G414899 GRMZM2G124739 GRMZM2G341379 GRMZM2G088245 GRMZM2G131629 GRMZM2G020915 GRMZM2G151216 GRMZM2G301647 GRMZM2G138198 GRMZM2G335052 GRMZM2G157803 GRMZM2G426732 GRMZM2G061257 GRMZM2G155260 GRMZM2G091338 GRMZM2G347047 GRMZM2G136170 GRMZM2G180071 GRMZM2G365815 GRMZM2G353659 GRMZM2G139223 GRMZM2G146305 GRMZM2G467703 GRMZM2G353957 GRMZM2G165433 GRMZM2G390896 GRMZM2G…
Dev A	6793	phosphorus metabolic process	0.0015444	0.026083	35/184 19.0%	1951/17144 11.3%	GRMZM2G343428 GRMZM2G136400 GRMZM2G414899 GRMZM2G124739 GRMZM2G341379 GRMZM2G088245 GRMZM2G131629 GRMZM2G020915 GRMZM2G151216 GRMZM2G301647 GRMZM2G138198 GRMZM2G335052 GRMZM2G157803 GRMZM2G426732 GRMZM2G061257 GRMZM2G155260 GRMZM2G091338 GRMZM2G347047 GRMZM2G136170 GRMZM2G180071 GRMZM2G365815 GRMZM2G353659 GRMZM2G139223 GRMZM2G146305 GRMZM2G467703 GRMZM2G353957 GRMZM2G165433 GRMZM2G390896 GRMZM2G…
Dev A	46903	secretion	0.0020997	0.031915	5/184 2.7%	84/17144 0.4%	GRMZM2G348151 GRMZM2G343437 GRMZM2G359314 GRMZM2G336813 GRMZM2G330361
Dev A	32940	secretion by cell	0.0020997	0.031915	5/184 2.7%	84/17144 0.4%	GRMZM2G348151 GRMZM2G343437 GRMZM2G359314 GRMZM2G336813 GRMZM2G330361
Dev A	43412	macromolecule modification	0.0022102	0.031995	36/184 19.5%	2068/17144 12.0%	GRMZM2G343428 GRMZM2G136400 GRMZM2G389789 GRMZM2G414899 GRMZM2G124739 GRMZM2G341379 GRMZM2G088245 GRMZM2G131629 GRMZM2G020915 GRMZM2G151216 GRMZM2G301647 GRMZM2G138198 GRMZM2G335052 GRMZM2G157803 GRMZM2G426732 GRMZM2G061257 GRMZM2G155260 GRMZM2G091338 GRMZM2G347047 GRMZM2G136170 GRMZM2G180071 GRMZM2G136313 GRMZM2G365815 GRMZM2G353659 GRMZM2G139223 GRMZM2G146305 GRMZM2G467703 GRMZM2G353957 GRMZM2G…
Dev A	42221	response to chemical stimulus	0.0025862	0.035737	12/184 6.5%	434/17144 2.5%	GRMZM2G012263 GRMZM2G122816 GRMZM2G042421 GRMZM2G136400 GRMZM2G448511 GRMZM2G442008 GRMZM2G158649 GRMZM2G098278 GRMZM2G439422 GRMZM2G063435 GRMZM2G053637 GRMZM2G335052
Dev F	15979	photosynthesis	0	0	45/632 7.1%	48/2650 1.8%	AC194734.3_FG004 GRMZM2G024150 GRMZM2G092311 GRMZM2G175562 GRMZM2G329047 GRMZM2G017290 GRMZM2G057281 GRMZM2G008892 GRMZM2G149428 GRMZM2G016677 GRMZM2G419806 GRMZM2G043109 GRMZM2G113349 GRMZM2G092427 GRMZM2G072280 GRMZM2G103101 GRMZM2G085646 GRMZM2G427557 GRMZM2G021256 GRMZM2G033885 GRMZM2G038519 GRMZM2G021617 GRMZM2G043453 GRMZM2G134130 GRMZM2G105518 GRMZM2G120619 GRMZM2G157458 GRMZM2G036880 GRMZ…
Dev F	19684	photosynthesis, light reaction	6.6e-14	2.0513e-11	23/632 3.6%	24/2650 0.9%	GRMZM2G105518 AC194734.3_FG004 GRMZM2G120619 GRMZM2G175562 GRMZM2G092311 GRMZM2G036880 GRMZM2G057281 GRMZM2G149428 GRMZM2G018627 GRMZM2G153184 GRMZM2G039996 GRMZM2G117412 GRMZM2G113349 GRMZM2G155216 GRMZM2G092427 AC207722.2_FG009 GRMZM2G160268 GRMZM2G072280 GRMZM2G103101 GRMZM2G427557 GRMZM2G033885 GRMZM2G038519 GRMZM2G010884
Dev F	9765	photosynthesis, light harvesting	4.593e-12	8.0523e-10	20/632 3.1%	21/2650 0.7%	GRMZM2G105518 AC194734.3_FG004 GRMZM2G120619 GRMZM2G092311 GRMZM2G036880 GRMZM2G057281 GRMZM2G149428 GRMZM2G018627 GRMZM2G153184 GRMZM2G039996 GRMZM2G117412 GRMZM2G092427 GRMZM2G155216 AC207722.2_FG009 GRMZM2G160268 GRMZM2G072280 GRMZM2G103101 GRMZM2G033885 GRMZM2G038519 GRMZM2G010884
Dev F	33013	tetrapyrrole metabolic process	5.17e-12	8.0523e-10	18/632 2.8%	18/2650 0.6%	GRMZM2G377609 GRMZM2G127421 GRMZM2G039396 AC213521.3_FG005 GRMZM2G084192 GRMZM2G041159 GRMZM2G177412 GRMZM2G419806 GRMZM2G116258 GRMZM2G043109 GRMZM2G323024 GRMZM2G113325 GRMZM2G024738 GRMZM2G107402 GRMZM2G161673 GRMZM2G026117 GRMZM2G044074 GRMZM2G043453
Dev F	33014	tetrapyrrole biosynthetic process	2.2134e-11	2.7579e-09	17/632 2.6%	17/2650 0.6%	GRMZM2G377609 GRMZM2G039396 AC213521.3_FG005 GRMZM2G084192 GRMZM2G041159 GRMZM2G177412 GRMZM2G419806 GRMZM2G116258 GRMZM2G043109 GRMZM2G323024 GRMZM2G113325 GRMZM2G024738 GRMZM2G107402 GRMZM2G161673 GRMZM2G026117 GRMZM2G044074 GRMZM2G043453
Dev F	55114	oxidation reduction	5.1078e-10	5.3036e-08	115/632 18.1%	295/2650 11.1%	GRMZM2G468693 GRMZM2G072529 GRMZM2G135029 GRMZM2G043109 GRMZM2G409133 GRMZM2G012479 GRMZM2G168143 GRMZM2G077214 GRMZM2G012865 GRMZM2G054050 GRMZM2G115805 GRMZM2G022248 GRMZM2G349062 GRMZM2G039396 GRMZM2G429493 GRMZM2G395728 GRMZM2G080650 GRMZM2G038365 GRMZM2G181258 GRMZM2G014832 GRMZM2G074401 GRMZM2G083841 GRMZM2G142386 GRMZM2G347766 GRMZM2G431691 GRMZM2G146395 GRMZM2G129513 GRMZM2G069708 GRMZM2G…
Dev F	6091	generation of precursor metabolites and energy	8.1507e-10	7.2541e-08	38/632 6.0%	64/2650 2.4%	AC194734.3_FG004 GRMZM2G083016 GRMZM2G092311 GRMZM2G175562 GRMZM2G057281 GRMZM2G149428 GRMZM2G026800 GRMZM2G134325 GRMZM2G025171 GRMZM2G401040 GRMZM2G113349 GRMZM2G072744 GRMZM2G005774 GRMZM2G092427 GRMZM2G072280 GRMZM2G103101 GRMZM2G359127 GRMZM2G427557 GRMZM2G033885 GRMZM2G038519 GRMZM2G105518 GRMZM2G120619 GRMZM2G043162 GRMZM2G046284 GRMZM2G036880 GRMZM2G018627 GRMZM2G153184 GRMZM2G039996 GRMZ…
Dev F	51186	cofactor metabolic process	2.8145e-09	2.1918e-07	25/632 3.9%	35/2650 1.3%	GRMZM2G377609 GRMZM2G113017 GRMZM2G127421 GRMZM2G043109 GRMZM2G419806 GRMZM2G073351 GRMZM2G089317 GRMZM2G113325 GRMZM2G024738 GRMZM2G025243 GRMZM2G065194 GRMZM2G044074 GRMZM2G172322 GRMZM2G043453 GRMZM2G169005 GRMZM2G039396 GRMZM2G084192 GRMZM2G050971 GRMZM2G323024 GRMZM2G163996 GRMZM2G099045 GRMZM2G083841 GRMZM2G036455 GRMZM2G161673 GRMZM2G100976
Dev F	51188	cofactor biosynthetic process	4.0963e-09	2.8355e-07	22/632 3.4%	29/2650 1.0%	GRMZM2G169005 GRMZM2G113017 GRMZM2G377609 GRMZM2G039396 GRMZM2G084192 GRMZM2G050971 GRMZM2G419806 GRMZM2G043109 GRMZM2G073351 GRMZM2G323024 GRMZM2G089317 GRMZM2G113325 GRMZM2G163996 GRMZM2G099045 GRMZM2G024738 GRMZM2G036455 GRMZM2G025243 GRMZM2G065194 GRMZM2G100976 GRMZM2G161673 GRMZM2G044074 GRMZM2G043453
Dev F	6778	porphyrin metabolic process	3.125e-08	1.9469e-06	12/632 1.8%	12/2650 0.4%	GRMZM2G024738 GRMZM2G377609 GRMZM2G127421 GRMZM2G039396 GRMZM2G084192 GRMZM2G161673 GRMZM2G419806 GRMZM2G043109 GRMZM2G044074 GRMZM2G323024 GRMZM2G113325 GRMZM2G043453
Dev F	6779	porphyrin biosynthetic process	1.328e-07	7.5214e-06	11/632 1.7%	11/2650 0.4%	GRMZM2G024738 GRMZM2G377609 GRMZM2G039396 GRMZM2G084192 GRMZM2G161673 GRMZM2G419806 GRMZM2G043109 GRMZM2G044074 GRMZM2G323024 GRMZM2G113325 GRMZM2G043453
Dev F	18130	heterocycle biosynthetic process	5.0092e-07	2.6006e-05	31/632 4.9%	57/2650 2.1%	GRMZM2G377609 GRMZM2G068557 GRMZM2G013478 GRMZM2G041159 GRMZM2G134325 GRMZM2G320099 GRMZM2G419806 GRMZM2G043109 GRMZM2G116258 GRMZM2G113325 GRMZM2G025171 GRMZM2G401040 GRMZM2G024738 GRMZM2G005774 GRMZM2G107402 GRMZM2G044074 GRMZM2G412085 GRMZM2G043453 GRMZM2G039396 AC213521.3_FG005 GRMZM2G084192 GRMZM2G177412 GRMZM2G323024 GRMZM2G123204 GRMZM2G158746 GRMZM2G336908 GRMZM2G161673 GRMZM2G026117 GRMZ…
Dev F	8152	metabolic process	8.0844e-05	0.0038743	535/632 84.6%	2104/2650 79.3%	GRMZM2G377609 GRMZM2G111501 GRMZM2G057281 GRMZM2G053236 GRMZM2G072529 GRMZM2G146437 GRMZM2G061602 GRMZM2G001457 GRMZM2G091560 GRMZM2G108514 GRMZM2G152419 GRMZM2G424491 GRMZM2G012479 GRMZM2G118104 GRMZM2G012865 GRMZM2G054050 GRMZM2G092379 GRMZM2G349062 GRMZM2G015967 GRMZM2G038162 GRMZM2G395728 GRMZM2G074401 GRMZM2G018786 GRMZM2G034495 GRMZM2G347766 GRMZM2G158228 GRMZM2G152120 GRMZM2G155753 GRMZM2G…
Dev F	42592	homeostatic process	0.0001672	0.006622	64/632 10.1%	180/2650 6.7%	GRMZM2G113200 GRMZM2G117836 GRMZM2G071166 GRMZM2G132978 GRMZM2G033198 GRMZM2G012479 GRMZM2G099036 GRMZM2G075958 GRMZM2G031983 GRMZM2G140355 GRMZM2G009715 GRMZM2G053726 GRMZM2G134130 GRMZM2G085000 GRMZM2G141707 GRMZM2G022866 GRMZM2G358009 GRMZM2G022248 GRMZM2G046849 GRMZM2G039396 GRMZM2G315806 GRMZM2G087590 GRMZM2G018484 GRMZM2G181258 GRMZM2G014832 GRMZM2G153363 GRMZM2G025954 GRMZM2G456960 GRMZM2G…
Dev F	16226	iron-sulfur cluster assembly	0.0001807	0.006622	6/632 0.9%	6/2650 0.2%	GRMZM2G099045 GRMZM2G113017 GRMZM2G100976 GRMZM2G050971 GRMZM2G089317 GRMZM2G163996
Dev F	15994	chlorophyll metabolic process	0.0001807	0.006622	6/632 0.9%	6/2650 0.2%	GRMZM2G127421 GRMZM2G161673 GRMZM2G419806 GRMZM2G043109 GRMZM2G323024 GRMZM2G043453
Dev F	31163	metallo-sulfur cluster assembly	0.0001807	0.006622	6/632 0.9%	6/2650 0.2%	GRMZM2G099045 GRMZM2G113017 GRMZM2G100976 GRMZM2G050971 GRMZM2G089317 GRMZM2G163996
Dev F	42440	pigment metabolic process	0.00027144	0.0093948	7/632 1.1%	8/2650 0.3%	GRMZM2G127421 GRMZM2G161673 GRMZM2G419806 GRMZM2G043109 GRMZM2G323024 GRMZM2G113325 GRMZM2G043453
Dev F	65008	regulation of biological quality	0.00031487	0.010324	65/632 10.2%	187/2650 7.0%	GRMZM2G113200 GRMZM2G117836 GRMZM2G071166 GRMZM2G132978 GRMZM2G033198 GRMZM2G012479 GRMZM2G099036 GRMZM2G075958 GRMZM2G031983 GRMZM2G140355 GRMZM2G009715 GRMZM2G053726 GRMZM2G134130 GRMZM2G085000 GRMZM2G141707 GRMZM2G022866 GRMZM2G358009 GRMZM2G022248 GRMZM2G046849 GRMZM2G039396 GRMZM2G315806 GRMZM2G087590 GRMZM2G018484 GRMZM2G181258 GRMZM2G014832 GRMZM2G153363 GRMZM2G025954 GRMZM2G456960 GRMZM2G…
Dev F	44271	cellular nitrogen compound biosynthetic process	0.00035041	0.010915	33/632 5.2%	80/2650 3.0%	GRMZM2G377609 GRMZM2G068557 GRMZM2G013478 GRMZM2G041159 GRMZM2G134325 GRMZM2G320099 GRMZM2G419806 GRMZM2G043109 GRMZM2G116258 GRMZM2G113325 GRMZM2G025171 GRMZM2G401040 GRMZM2G005774 GRMZM2G024738 GRMZM2G107402 GRMZM2G044074 GRMZM2G412085 GRMZM2G043453 GRMZM2G039396 AC213521.3_FG005 GRMZM2G084192 GRMZM2G177412 GRMZM2G323024 GRMZM2G123204 GRMZM2G158746 GRMZM2G101979 GRMZM2G336908 GRMZM2G161673 GRMZ…
Dev F	45454	cell redox homeostasis	0.00069886	0.019879	16/632 2.5%	31/2650 1.1%	GRMZM2G022866 GRMZM2G358009 GRMZM2G022248 GRMZM2G181258 GRMZM2G014832 GRMZM2G337706 GRMZM2G025954 GRMZM2G033198 GRMZM2G014055 GRMZM2G117300 GRMZM2G449160 GRMZM2G053726 GRMZM2G172322 GRMZM2G024073 GRMZM2G085000 GRMZM2G141707
Dev F	22900	electron transport chain	0.00076227	0.019879	5/632 0.7%	5/2650 0.1%	GRMZM2G146395 GRMZM2G043162 GRMZM2G359127 GRMZM2G134325 GRMZM2G427557
Dev F	15995	chlorophyll biosynthetic process	0.00076227	0.019879	5/632 0.7%	5/2650 0.1%	GRMZM2G161673 GRMZM2G419806 GRMZM2G043109 GRMZM2G323024 GRMZM2G043453
Dev F	19725	cellular homeostasis	0.00076581	0.019879	17/632 2.6%	34/2650 1.2%	GRMZM2G022866 GRMZM2G358009 GRMZM2G022248 GRMZM2G181258 GRMZM2G014832 GRMZM2G337706 GRMZM2G025954 GRMZM2G033198 GRMZM2G105539 GRMZM2G014055 GRMZM2G117300 GRMZM2G449160 GRMZM2G053726 GRMZM2G172322 GRMZM2G024073 GRMZM2G085000 GRMZM2G141707
Dev F	46148	pigment biosynthetic process	0.0010082	0.025124	6/632 0.9%	7/2650 0.2%	GRMZM2G161673 GRMZM2G419806 GRMZM2G043109 GRMZM2G323024 GRMZM2G113325 GRMZM2G043453
Dev F	15969	guanosine tetraphosphate metabolic process	0.0032117	0.071461	4/632 0.6%	4/2650 0.1%	GRMZM2G021074 GRMZM2G353147 GRMZM2G025113 GRMZM2G106931
Dev F	71704	organic substance metabolic process	0.0032117	0.071461	4/632 0.6%	4/2650 0.1%	GRMZM2G121878 GRMZM2G113033 GRMZM2G098520 GRMZM2G414528
Dev F	8617	guanosine metabolic process	0.0032117	0.071461	4/632 0.6%	4/2650 0.1%	GRMZM2G021074 GRMZM2G353147 GRMZM2G025113 GRMZM2G106931
Dev F	6790	sulfur metabolic process	0.00562	0.12073	7/632 1.1%	11/2650 0.4%	GRMZM2G060470 GRMZM2G101979 GRMZM2G319109 GRMZM2G152757 GRMZM2G412085 GRMZM2G172322 GRMZM2G158147
Dev F	9628	response to abiotic stimulus	0.0066805	0.13734	50/632 7.9%	153/2650 5.7%	GRMZM2G113200 GRMZM2G117836 GRMZM2G132978 GRMZM2G071166 GRMZM2G091811 GRMZM2G012479 GRMZM2G099036 GRMZM2G075958 GRMZM2G031983 GRMZM2G140355 GRMZM2G009715 GRMZM2G134130 GRMZM2G046849 GRMZM2G039396 GRMZM2G315806 GRMZM2G087590 GRMZM2G018484 GRMZM2G153363 GRMZM2G456960 GRMZM2G161673 GRMZM2G169160 GRMZM2G432850 GRMZM2G095287 GRMZM2G026800 GRMZM2G040618 GRMZM2G148099 GRMZM2G145958 GRMZM2G078324 GRMZM2G…
Dev F	9266	response to temperature stimulus	0.0075028	0.13734	47/632 7.4%	143/2650 5.3%	GRMZM2G113200 GRMZM2G432850 GRMZM2G117836 GRMZM2G095287 GRMZM2G026800 GRMZM2G040618 GRMZM2G091811 GRMZM2G071166 GRMZM2G132978 GRMZM2G012479 GRMZM2G099036 GRMZM2G075958 GRMZM2G078324 GRMZM2G031983 GRMZM2G148099 GRMZM2G130053 GRMZM2G140355 GRMZM2G021256 GRMZM2G009715 GRMZM2G134130 GRMZM2G154648 GRMZM2G046849 GRMZM2G039396 GRMZM2G153745 GRMZM2G114469 GRMZM2G043162 GRMZM2G021416 GRMZM2G031721 GRMZM2G…
Dev F	9119	ribonucleoside metabolic process	0.0077158	0.13734	6/632 0.9%	9/2650 0.3%	GRMZM2G021074 GRMZM2G013478 GRMZM2G353147 GRMZM2G025113 GRMZM2G106931 GRMZM2G089021
Dev F	15985	energy coupled proton transport, down electrochemical gradient	0.0077158	0.13734	6/632 0.9%	9/2650 0.3%	GRMZM2G005774 GRMZM2G158746 GRMZM2G134325 GRMZM2G131575 GRMZM2G401040 GRMZM2G025171
Dev F	15986	ATP synthesis coupled proton transport	0.0077158	0.13734	6/632 0.9%	9/2650 0.3%	GRMZM2G005774 GRMZM2G158746 GRMZM2G134325 GRMZM2G131575 GRMZM2G401040 GRMZM2G025171
Dev F	6119	oxidative phosphorylation	0.0077158	0.13734	6/632 0.9%	9/2650 0.3%	GRMZM2G005774 GRMZM2G158746 GRMZM2G134325 GRMZM2G131575 GRMZM2G401040 GRMZM2G025171
Dev F	55085	transmembrane transport	0.0091438	0.1472	48/632 7.5%	148/2650 5.5%	GRMZM2G136794 GRMZM2G113017 GRMZM2G081666 GRMZM2G060742 GRMZM2G010490 GRMZM2G092780 GRMZM2G068557 GRMZM2G352084 GRMZM2G153920 GRMZM2G420436 GRMZM2G034120 GRMZM2G134325 GRMZM2G093643 GRMZM2G432390 GRMZM2G025171 GRMZM2G401040 GRMZM2G037342 GRMZM2G011479 GRMZM2G005774 GRMZM2G088601 AC208897.3_FG004 GRMZM2G043075 GRMZM2G374812 GRMZM2G333833 GRMZM2G009715 GRMZM2G412085 GRMZM2G171887 GRMZM2G066489 GRMZ…
Dev F	6418	tRNA aminoacylation for protein translation	0.0102	0.1472	13/632 2.0%	29/2650 1.0%	GRMZM2G156565 GRMZM2G002851 GRMZM2G177970 GRMZM2G158228 GRMZM2G088921 GRMZM2G078756 GRMZM2G012404 GRMZM2G408357 GRMZM2G455085 GRMZM2G169160 GRMZM2G078963 GRMZM2G029055 GRMZM2G154664
Dev F	43039	tRNA aminoacylation	0.0102	0.1472	13/632 2.0%	29/2650 1.0%	GRMZM2G156565 GRMZM2G002851 GRMZM2G177970 GRMZM2G158228 GRMZM2G088921 GRMZM2G078756 GRMZM2G012404 GRMZM2G408357 GRMZM2G455085 GRMZM2G169160 GRMZM2G078963 GRMZM2G029055 GRMZM2G154664
Dev F	43038	amino acid activation	0.0102	0.1472	13/632 2.0%	29/2650 1.0%	GRMZM2G156565 GRMZM2G002851 GRMZM2G177970 GRMZM2G158228 GRMZM2G088921 GRMZM2G078756 GRMZM2G012404 GRMZM2G408357 GRMZM2G455085 GRMZM2G169160 GRMZM2G078963 GRMZM2G029055 GRMZM2G154664
Dev F	46128	purine ribonucleoside metabolic process	0.010325	0.1472	5/632 0.7%	7/2650 0.2%	GRMZM2G021074 GRMZM2G353147 GRMZM2G025113 GRMZM2G106931 GRMZM2G089021
Dev F	42278	purine nucleoside metabolic process	0.010325	0.1472	5/632 0.7%	7/2650 0.2%	GRMZM2G021074 GRMZM2G353147 GRMZM2G025113 GRMZM2G106931 GRMZM2G089021
Dev F	48871	multicellular organismal homeostasis	0.010869	0.1472	46/632 7.2%	142/2650 5.3%	GRMZM2G113200 GRMZM2G432850 GRMZM2G117836 GRMZM2G095287 GRMZM2G026800 GRMZM2G040618 GRMZM2G071166 GRMZM2G132978 GRMZM2G012479 GRMZM2G099036 GRMZM2G075958 GRMZM2G078324 GRMZM2G031983 GRMZM2G148099 GRMZM2G130053 GRMZM2G140355 GRMZM2G021256 GRMZM2G009715 GRMZM2G134130 GRMZM2G154648 GRMZM2G046849 GRMZM2G039396 GRMZM2G153745 GRMZM2G114469 GRMZM2G043162 GRMZM2G021416 GRMZM2G031721 GRMZM2G094543 GRMZM2G…
Dev F	1659	temperature homeostasis	0.010869	0.1472	46/632 7.2%	142/2650 5.3%	GRMZM2G113200 GRMZM2G432850 GRMZM2G117836 GRMZM2G095287 GRMZM2G026800 GRMZM2G040618 GRMZM2G071166 GRMZM2G132978 GRMZM2G012479 GRMZM2G099036 GRMZM2G075958 GRMZM2G078324 GRMZM2G031983 GRMZM2G148099 GRMZM2G130053 GRMZM2G140355 GRMZM2G021256 GRMZM2G009715 GRMZM2G134130 GRMZM2G154648 GRMZM2G046849 GRMZM2G039396 GRMZM2G153745 GRMZM2G114469 GRMZM2G043162 GRMZM2G021416 GRMZM2G031721 GRMZM2G094543 GRMZM2G…
Dev F	42309	homoiothermy	0.010869	0.1472	46/632 7.2%	142/2650 5.3%	GRMZM2G113200 GRMZM2G432850 GRMZM2G117836 GRMZM2G095287 GRMZM2G026800 GRMZM2G040618 GRMZM2G071166 GRMZM2G132978 GRMZM2G012479 GRMZM2G099036 GRMZM2G075958 GRMZM2G078324 GRMZM2G031983 GRMZM2G148099 GRMZM2G130053 GRMZM2G140355 GRMZM2G021256 GRMZM2G009715 GRMZM2G134130 GRMZM2G154648 GRMZM2G046849 GRMZM2G039396 GRMZM2G153745 GRMZM2G114469 GRMZM2G043162 GRMZM2G021416 GRMZM2G031721 GRMZM2G094543 GRMZM2G…
Dev F	9409	response to cold	0.010869	0.1472	46/632 7.2%	142/2650 5.3%	GRMZM2G113200 GRMZM2G432850 GRMZM2G117836 GRMZM2G095287 GRMZM2G026800 GRMZM2G040618 GRMZM2G071166 GRMZM2G132978 GRMZM2G012479 GRMZM2G099036 GRMZM2G075958 GRMZM2G078324 GRMZM2G031983 GRMZM2G148099 GRMZM2G130053 GRMZM2G140355 GRMZM2G021256 GRMZM2G009715 GRMZM2G134130 GRMZM2G154648 GRMZM2G046849 GRMZM2G039396 GRMZM2G153745 GRMZM2G114469 GRMZM2G043162 GRMZM2G021416 GRMZM2G031721 GRMZM2G094543 GRMZM2G…
Dev F	50826	response to freezing	0.010869	0.1472	46/632 7.2%	142/2650 5.3%	GRMZM2G113200 GRMZM2G432850 GRMZM2G117836 GRMZM2G095287 GRMZM2G026800 GRMZM2G040618 GRMZM2G071166 GRMZM2G132978 GRMZM2G012479 GRMZM2G099036 GRMZM2G075958 GRMZM2G078324 GRMZM2G031983 GRMZM2G148099 GRMZM2G130053 GRMZM2G140355 GRMZM2G021256 GRMZM2G009715 GRMZM2G134130 GRMZM2G154648 GRMZM2G046849 GRMZM2G039396 GRMZM2G153745 GRMZM2G114469 GRMZM2G043162 GRMZM2G021416 GRMZM2G031721 GRMZM2G094543 GRMZM2G…
Dev F	9306	protein secretion	0.01301	0.17245	4/632 0.6%	5/2650 0.1%	GRMZM2G080816 GRMZM2G151529 GRMZM2G472651 GRMZM2G171887
Dev F	6457	protein folding	0.013432	0.17433	19/632 3.0%	49/2650 1.8%	GRMZM2G001956 AC215201.3_FG005 GRMZM2G111501 GRMZM2G031721 GRMZM2G113340 GRMZM2G057374 GRMZM2G042253 GRMZM2G068316 GRMZM2G109526 GRMZM2G091811 GRMZM2G062788 GRMZM2G021687 GRMZM2G155753 GRMZM2G151903 GRMZM2G059801 GRMZM2G095333 GRMZM2G068963 GRMZM2G127393 GRMZM2G035708
Dev F	8299	isoprenoid biosynthetic process	0.015436	0.19234	6/632 0.9%	10/2650 0.3%	GRMZM2G115077 AC213654.3_FG002 GRMZM2G137409 GRMZM2G172032 GRMZM2G137151 GRMZM2G112728
Dev F	6720	isoprenoid metabolic process	0.015436	0.19234	6/632 0.9%	10/2650 0.3%	GRMZM2G115077 AC213654.3_FG002 GRMZM2G137409 GRMZM2G172032 GRMZM2G137151 GRMZM2G112728
Dev F	6399	tRNA metabolic process	0.016338	0.19958	16/632 2.5%	40/2650 1.5%	GRMZM2G156565 GRMZM2G468693 GRMZM2G115805 GRMZM2G002851 GRMZM2G177970 GRMZM2G158228 GRMZM2G078756 GRMZM2G088921 GRMZM2G012404 GRMZM2G408357 GRMZM2G455085 GRMZM2G169160 GRMZM2G003724 GRMZM2G078963 GRMZM2G029055 GRMZM2G154664
Dev F	15672	monovalent inorganic cation transport	0.025076	0.30043	26/632 4.1%	76/2650 2.8%	GRMZM2G136794 GRMZM2G081666 GRMZM2G113017 GRMZM2G010490 GRMZM2G086258 GRMZM2G134325 GRMZM2G034120 GRMZM2G093643 GRMZM2G383088 GRMZM2G401040 GRMZM2G025171 GRMZM2G037342 GRMZM2G005774 GRMZM2G011479 GRMZM2G088601 GRMZM2G009715 GRMZM2G038365 GRMZM2G050971 GRMZM2G162748 GRMZM2G455817 GRMZM2G158746 GRMZM2G040933 GRMZM2G131575 GRMZM2G337113 GRMZM2G180612 GRMZM2G096683
Dev F	9116	nucleoside metabolic process	0.027216	0.31992	6/632 0.9%	11/2650 0.4%	GRMZM2G021074 GRMZM2G013478 GRMZM2G353147 GRMZM2G025113 GRMZM2G106931 GRMZM2G089021
Dev F	33865	nucleoside bisphosphate metabolic process	0.031688	0.34038	4/632 0.6%	6/2650 0.2%	GRMZM2G021074 GRMZM2G353147 GRMZM2G025113 GRMZM2G106931
Dev F	9110	vitamin biosynthetic process	0.031688	0.34038	4/632 0.6%	6/2650 0.2%	GRMZM2G084192 GRMZM2G336908 GRMZM2G319109 GRMZM2G320099
Dev F	42364	water-soluble vitamin biosynthetic process	0.031688	0.34038	4/632 0.6%	6/2650 0.2%	GRMZM2G084192 GRMZM2G336908 GRMZM2G319109 GRMZM2G320099
Dev F	6767	water-soluble vitamin metabolic process	0.031688	0.34038	4/632 0.6%	6/2650 0.2%	GRMZM2G084192 GRMZM2G336908 GRMZM2G319109 GRMZM2G320099
Dev F	6766	vitamin metabolic process	0.031688	0.34038	4/632 0.6%	6/2650 0.2%	GRMZM2G084192 GRMZM2G336908 GRMZM2G319109 GRMZM2G320099
Dev F	15992	proton transport	0.033463	0.34746	16/632 2.5%	43/2650 1.6%	GRMZM2G136794 GRMZM2G113017 GRMZM2G038365 GRMZM2G050971 GRMZM2G034120 GRMZM2G134325 GRMZM2G093643 GRMZM2G162748 GRMZM2G025171 GRMZM2G401040 GRMZM2G037342 GRMZM2G158746 GRMZM2G005774 GRMZM2G131575 GRMZM2G009715 GRMZM2G096683
Dev F	6818	hydrogen transport	0.033463	0.34746	16/632 2.5%	43/2650 1.6%	GRMZM2G136794 GRMZM2G113017 GRMZM2G038365 GRMZM2G050971 GRMZM2G034120 GRMZM2G134325 GRMZM2G093643 GRMZM2G162748 GRMZM2G025171 GRMZM2G401040 GRMZM2G037342 GRMZM2G158746 GRMZM2G005774 GRMZM2G131575 GRMZM2G009715 GRMZM2G096683
Dev F	32501	multicellular organismal process	0.046303	0.47289	51/632 8.0%	173/2650 6.5%	GRMZM2G113200 GRMZM2G117836 GRMZM2G132978 GRMZM2G071166 GRMZM2G012479 GRMZM2G099036 GRMZM2G075958 GRMZM2G422340 GRMZM2G031983 GRMZM2G140355 GRMZM2G009715 GRMZM2G134130 GRMZM2G046849 GRMZM2G039396 GRMZM2G330751 GRMZM2G315806 GRMZM2G087590 GRMZM2G018484 GRMZM2G153363 GRMZM2G456960 GRMZM2G152120 GRMZM2G161673 GRMZM2G169160 GRMZM2G432850 GRMZM2G095287 GRMZM2G026800 GRMZM2G040618 GRMZM2G148099 GRMZM2G…
Geno M	5975	carbohydrate metabolic process	0.0012928	0.050651	5/14 35.7%	187/2909 6.4%	GRMZM2G044107 GRMZM2G151319 AC231180.2_FG006 AC214479.2_FG001 GRMZM2G322953
Geno M	6869	lipid transport	0.0013814	0.050651	2/14 14.2%	12/2909 0.4%	GRMZM2G031102 GRMZM2G099867
Geno M	10876	lipid localization	0.0013814	0.050651	2/14 14.2%	12/2909 0.4%	GRMZM2G031102 GRMZM2G099867
Geno M	9225	nucleotide-sugar metabolic process	0.014373	0.17568	1/14 7.1%	3/2909 0.1%	GRMZM2G151319
Geno M	6011	UDP-glucose metabolic process	0.014373	0.17568	1/14 7.1%	3/2909 0.1%	GRMZM2G151319
Geno M	51273	beta-glucan metabolic process	0.014373	0.17568	1/14 7.1%	3/2909 0.1%	AC214479.2_FG001
Geno M	51274	beta-glucan biosynthetic process	0.014373	0.17568	1/14 7.1%	3/2909 0.1%	AC214479.2_FG001
Geno M	6075	1,3-beta-glucan biosynthetic process	0.014373	0.17568	1/14 7.1%	3/2909 0.1%	AC214479.2_FG001
Geno M	6074	1,3-beta-glucan metabolic process	0.014373	0.17568	1/14 7.1%	3/2909 0.1%	AC214479.2_FG001
Geno M	71702	organic substance transport	0.017356	0.19091	2/14 14.2%	43/2909 1.4%	GRMZM2G031102 GRMZM2G099867
