# Supplementary material for: Discovering Functional Modules across Diverse Maize Transcriptomes Using COB, the Co-Expression Browser
Source: PLoS One. 2014 Jun 12;9(6):e99193. doi: 10.1371/journal.pone.0099193 (PMC4055606; doi:10.1371/journal.pone.0099193)
Supplement: File S1 — Tables S1-S8. Table S1. Network GO and MapMan annotations. Table S2. Genes in clusters identified in Figure 2. Table S3. Overlap of developmental clusters identified by MCL (vertical axis) and clusters identified in Figure 2 (horizontal axis). Table S4. Overlap of genotype clusters identified by MCL (vertical axis) and global clusters identified in Figure 2 (horizontal axis). Table S5. Gene Ontology enrichments for developmental clusters A, F and genotype cluster M. Table S6. Concordance between clusters with known structural variation and gene expression. Genes in these clusters were analyzed for concordance between the pattern of CNV and the expression profile across all genotypes. Expression values for genotypes that exhibited low CGH signal relative to the B73 reference in more than 50% of the CNV-associated genes in that cluster were evaluated for decreased expression. Each genotype's average expression across the genes in the cluster was compared with the average in other genotypes to using a Z-score measuring the difference from the average genotype for this cluster. The genotypes expression rank relative to all other genotypes is also reported (low rank corresponds to low expression). See materials and methods for more details. Table S7. Gene annotation information for genes connected to su1 in the developmental network. Gene annotation information for direct neighbors of su1 is listed, including GrameneID, classical maize names, locus and orthology information. Table S8. Gene annotation and KN1 Chip-Seq target status for genes in kn1 subnetworks. (ZIP) [file pone.0099193.s005.zip › TableS6.xlsx]

## Sheet: Sheet1
Cluster	CGH Enriched Lines	Percentage Genes Down CGH in Line	Number Cluster Genes	Number CGH Genes in Cluster	Cluster Expression Z Score in Line	Cluster Line Expression Rank (ascending)
Genotype A	LH82	0.56	1617	57	0.81	50
Genotype B	LH82	0.6	375	15	-1.07	4
Genotype D	TIL15	1	17	3	-7.33	1
