# Supplementary material for: Discovering Functional Modules across Diverse Maize Transcriptomes Using COB, the Co-Expression Browser
Source: PLoS One. 2014 Jun 12;9(6):e99193. doi: 10.1371/journal.pone.0099193 (PMC4055606; doi:10.1371/journal.pone.0099193)
Supplement: File S1 — Tables S1-S8. Table S1. Network GO and MapMan annotations. Table S2. Genes in clusters identified in Figure 2. Table S3. Overlap of developmental clusters identified by MCL (vertical axis) and clusters identified in Figure 2 (horizontal axis). Table S4. Overlap of genotype clusters identified by MCL (vertical axis) and global clusters identified in Figure 2 (horizontal axis). Table S5. Gene Ontology enrichments for developmental clusters A, F and genotype cluster M. Table S6. Concordance between clusters with known structural variation and gene expression. Genes in these clusters were analyzed for concordance between the pattern of CNV and the expression profile across all genotypes. Expression values for genotypes that exhibited low CGH signal relative to the B73 reference in more than 50% of the CNV-associated genes in that cluster were evaluated for decreased expression. Each genotype's average expression across the genes in the cluster was compared with the average in other genotypes to using a Z-score measuring the difference from the average genotype for this cluster. The genotypes expression rank relative to all other genotypes is also reported (low rank corresponds to low expression). See materials and methods for more details. Table S7. Gene annotation information for genes connected to su1 in the developmental network. Gene annotation information for direct neighbors of su1 is listed, including GrameneID, classical maize names, locus and orthology information. Table S8. Gene annotation and KN1 Chip-Seq target status for genes in kn1 subnetworks. (ZIP) [file pone.0099193.s005.zip › TableS7.xlsx]

## Sheet: Sheet1
Gramene ID	Classic Maize	Chr	Start	End	Arab Orth	Short Desc
GRMZM2G100018		6	121525676	121526510
GRMZM2G024131		1	262028590	262031199	AT2G43820	UDP-glucosyltransferase 74F2
GRMZM2G091819		10	16569764	16572967	AT1G21430	Flavin-binding monooxygenase family protein
GRMZM2G086294	zp15	6	36981059	36982098
GRMZM2G146283		2	150709129	150712686	AT5G60200	TARGET OF MONOPTEROS 6
GRMZM2G436630		7	167251915	167256011
AC217300.3_FG004		1	43555992	43561665	AT5G18610	Protein kinase superfamily protein
GRMZM2G348551	su2	6	113380769	113385825	AT3G01180	starch synthase 2
GRMZM2G128663		1	290870095	290874457	AT2G47350	HIT zinc finger ;PAPA-1-like conserved region
GRMZM2G128663		1	290870095	290874457	AT1G56460	HIT zinc finger ;PAPA-1-like conserved region
GRMZM2G147685		2	51773109	51778556	AT1G49770	basic helix-loop-helix (bHLH) DNA-binding superfamily protein
GRMZM2G170099		3	50202333	50204009	AT1G09520
GRMZM2G449489		6	6811050	6816899	AT5G49220	Protein of unknown function (DUF789)
GRMZM2G068506	bt2	4	66286716	66292876	AT5G48300	ADP glucose pyrophosphorylase 1
GRMZM2G126302		6	147555886	147556935	AT3G57500
GRMZM2G150680		10	74438705	74442456	AT4G18770	myb domain protein 98
GRMZM2G150680		10	74438705	74442456	AT3G09370	myb domain protein 3r-3
GRMZM2G137502		1	71454413	71456821	AT5G60200	TARGET OF MONOPTEROS 6
GRMZM2G019819		2	99348624	99352497	AT5G51760	Protein phosphatase 2C family protein
GRMZM2G081953		1	254176810	254186747	AT4G30710	Family of unknown function (DUF566)
GRMZM2G121570		1	249962659	249964709	AT5G58850	myb domain protein 119
GRMZM2G121546		7	147094995	147096810	AT1G11790	arogenate dehydratase 1
GRMZM2G175423	sdh1	1	197120880	197123969	AT5G51970	GroES-like zinc-binding alcohol dehydrogenase family protein
GRMZM2G124207		1	225644891	225646727	AT2G29670	Tetratricopeptide repeat (TPR)-like superfamily protein
GRMZM2G365731		1	235493105	235532674	AT4G11400	ARID/BRIGHT DNA-binding domain;ELM2 domain protein
GRMZM2G050851		1	208781749	208784163	AT1G72360	Integrase-type DNA-binding superfamily protein
GRMZM2G174883		6	32495304	32497267	AT5G44120	RmlC-like cupins superfamily protein
GRMZM2G024993	wx1	9	23213761	23217689	AT1G32900	UDP-Glycosyltransferase superfamily protein
GRMZM2G024993	wx1	9	23213761	23217689	AT5G24300	Glycogen/starch synthases, ADP-glucose type
GRMZM2G173358		9	89533947	89537666	AT2G18950	homogentisate phytyltransferase 1
GRMZM2G047104		9	48812057	48820621	AT3G18380	sequence-specific DNA binding transcription factors;sequence-specific DNA binding
GRMZM2G076239		2	8857855	8861178	AT4G18360	Aldolase-type TIM barrel family protein
GRMZM2G162211		7	29837495	29859587
GRMZM2G154182		8	7253466	7255466	AT5G18270	Arabidopsis NAC domain containing protein 87
AF546187.1_FG001		1	161631225	161631947
GRMZM2G391164		2	226820824	226825369	AT3G07220	SMAD/FHA domain-containing protein
GRMZM2G138727	gzr1/zp27	7	114786967	114789084
GRMZM2G053177		10	43154137	43155823
GRMZM2G118205	fie1	4	35594089	35600095	AT3G20740	Transducin/WD40 repeat-like superfamily protein
GRMZM2G013987		1	92199051	92199879	AT1G64870
GRMZM2G164714		10	131623506	131631455	AT2G43180	Phosphoenolpyruvate carboxylase family protein
AC191534.3_FG003		7	29856872	29859545	AT1G57820	Zinc finger (C3HC4-type RING finger) family protein
GRMZM2G386155		5	158626852	158649558	AT3G25420	serine carboxypeptidase-like 21
GRMZM2G055717		6	30711939	30713012	AT2G28900	outer plastid envelope protein 16-1
GRMZM2G093947		7	75247446	75256133	AT4G10610	CTC-interacting domain 12
GRMZM2G169695		8	168710288	168716495	AT2G40330	PYR1-like 6
GRMZM2G127160		6	123682803	123685859	AT4G24670	tryptophan aminotransferase related 2
GRMZM2G138060	su1	4	41189018	41197807	AT2G39930	isoamylase 1
GRMZM2G166837		9	96706755	96707776	AT1G76470	NAD(P)-binding Rossmann-fold superfamily protein
GRMZM2G348914		7	166398932	166400666	AT5G07500	Zinc finger C-x8-C-x5-C-x3-H type family protein
GRMZM2G164314		5	160727867	160729666	AT1G67340	HCP-like superfamily protein with MYND-type zinc finger
GRMZM2G002309		9	125628321	125633816	AT2G47820
GRMZM2G130580		5	31009222	31010878
GRMZM2G015534	o2	7	10676912	10679804	AT5G24800	basic leucine zipper 9
GRMZM2G012071		1	245644654	245646232	AT4G31490	Coatomer, beta subunit
GRMZM2G334631		4	6667461	6668023
GRMZM2G108933		3	179305932	179309225	AT5G59340	WUSCHEL related homeobox 2
GRMZM2G154216		1	109806416	109808317	AT5G17540	HXXXD-type acyl-transferase family protein
GRMZM2G006585		8	48567015	48568432	AT2G27930	PLATZ transcription factor family protein
GRMZM2G346897		4	5132332	5133405
GRMZM2G021587		2	195035659	195054967	AT1G55110	indeterminate(ID)-domain 7
GRMZM2G144081	bt1	5	112179543	112181667	AT4G32400	Mitochondrial substrate carrier family protein
GRMZM2G402538		6	124556616	124561185	AT1G05380	Acyl-CoA N-acyltransferase with RING/FYVE/PHD-type zinc finger protein
GRMZM2G048800		5	170117255	170128158	AT5G53500	Transducin/WD40 repeat-like superfamily protein
GRMZM2G304548		2	157315670	157317161
GRMZM2G020302		4	34758034	34768226
GRMZM2G141810		6	129924627	129928164	AT4G24670	tryptophan aminotransferase related 2
GRMZM2G429899	sh2	3	214837669	214847033	AT4G39210	Glucose-1-phosphate adenylyltransferase family protein
GRMZM2G429899	sh2	3	214837669	214847033	AT1G27680	ADPGLC-PPase large subunit
GRMZM2G479318		1	207506439	207509133
