# Supplementary material for: Discovering Functional Modules across Diverse Maize Transcriptomes Using COB, the Co-Expression Browser
Source: PLoS One. 2014 Jun 12;9(6):e99193. doi: 10.1371/journal.pone.0099193 (PMC4055606; doi:10.1371/journal.pone.0099193)
Supplement: File S1 — Tables S1-S8. Table S1. Network GO and MapMan annotations. Table S2. Genes in clusters identified in Figure 2. Table S3. Overlap of developmental clusters identified by MCL (vertical axis) and clusters identified in Figure 2 (horizontal axis). Table S4. Overlap of genotype clusters identified by MCL (vertical axis) and global clusters identified in Figure 2 (horizontal axis). Table S5. Gene Ontology enrichments for developmental clusters A, F and genotype cluster M. Table S6. Concordance between clusters with known structural variation and gene expression. Genes in these clusters were analyzed for concordance between the pattern of CNV and the expression profile across all genotypes. Expression values for genotypes that exhibited low CGH signal relative to the B73 reference in more than 50% of the CNV-associated genes in that cluster were evaluated for decreased expression. Each genotype's average expression across the genes in the cluster was compared with the average in other genotypes to using a Z-score measuring the difference from the average genotype for this cluster. The genotypes expression rank relative to all other genotypes is also reported (low rank corresponds to low expression). See materials and methods for more details. Table S7. Gene annotation information for genes connected to su1 in the developmental network. Gene annotation information for direct neighbors of su1 is listed, including GrameneID, classical maize names, locus and orthology information. Table S8. Gene annotation and KN1 Chip-Seq target status for genes in kn1 subnetworks. (ZIP) [file pone.0099193.s005.zip › TableS8.xlsx]

## Sheet: Sheet1
Gramene ID	Network	KN1 Target?	Classic Name	Maize Chr	Start	End	Arab. Name	Short Arab Desc
GRMZM2G017087	Developmental	NA*	kn1	1	270429924	270431507	AT4G08150	KNOTTED-like from Arabidopsis thaliana
GRMZM2G067675	Developmental	No		8	17344211	17349377	AT1G60800	NSP-interacting kinase 3
GRMZM2G051673	Developmental	No		5	17392938	17398246
GRMZM2G054805	Developmental	No		5	50185319	50188285
GRMZM2G704285	Developmental	No		9	97137696	97147416	AT1G19100	Histidine kinase-, DNA gyrase B-, and HSP90-like ATPase family protein
GRMZM2G028041	Developmental	Yes	rs1	7	3670339	3676532	AT4G08150	KNOTTED-like from Arabidopsis thaliana
GRMZM2G312419	Developmental	Yes		8	2740206	2741997	AT1G69560	myb domain protein 105
GRMZM2G170289	Developmental	Yes		4	155644818	155647041	AT1G65920	Regulator of chromosome condensation (RCC1) family with FYVE zinc finger domain
AC205471.4_FG008	Developmental	Yes		8	123812404	123813801	AT2G42800	receptor like protein 29
GRMZM2G452178	Developmental	Yes	gn1	2	234053940	234060209	AT4G08150	KNOTTED-like from Arabidopsis thaliana
GRMZM2G087741	Developmental	Yes	lg3	3	53539642	53549481	AT1G23380	KNOTTED1-like homeobox gene 6
GRMZM2G069525	Developmental	Yes		2	16790682	16794432	AT2G02060	Homeodomain-like superfamily protein
GRMZM2G097989	Developmental	Yes		6	147225520	147227029	AT2G29420	glutathione S-transferase tau 7
GRMZM2G017087	Genotype	NA*	kn1	1	270429924	270431507	AT4G08150	KNOTTED-like from Arabidopsis thaliana
GRMZM2G029518	Genotype	No		1	235209093	235210213
GRMZM2G367026	Genotype	No		3	145154373	145162621	AT3G54470	uridine 5'-monophosphate synthase / UMP synthase (PYRE-F) (UMPS)
GRMZM2G385560	Genotype	No		5	9074079	9074686
GRMZM2G135547	Genotype	No		4	39440050	39443702	AT5G64550	loricrin-related
GRMZM2G037226	Genotype	No		10	144024471	144026766	AT3G56860	UBP1-associated protein 2A
GRMZM2G147241	Genotype	No		2	29664742	29666631	AT1G07090	Protein of unknown function (DUF640)
GRMZM2G154316	Genotype	No		9	133693911	133698023	AT1G07970
GRMZM2G040517	Genotype	No		6	159632697	159633973	AT1G28290	arabinogalactan protein 31
GRMZM2G104632	Genotype	No		5	84543365	84545918	AT1G79530	glyceraldehyde-3-phosphate dehydrogenase of plastid 1
GRMZM2G028041	Genotype	Yes	rs1	7	3670339	3676532	AT4G08150	KNOTTED-like from Arabidopsis thaliana
GRMZM2G087741	Genotype	Yes	lg3	3	53539642	53549481	AT1G23380	KNOTTED1-like homeobox gene 6
GRMZM2G412073	Genotype	Yes		3	2764181	2765535
GRMZM2G034385	Genotype	Yes		0	1120933	1122485	AT1G07090	Protein of unknown function (DUF640)
